# Supplementary material for: Risk of Introduction of Infectious Animal Diseases for Europe Based on the Health Situation of North Africa and the Arabian Peninsula
Source: Front Vet Sci. 2019 Sep 4;6:293. doi: 10.3389/fvets.2019.00293 (PMC6737002; doi:10.3389/fvets.2019.00293)
Supplement: Supplementary file 3 [file Data_Sheet_3.xlsx]

## Sheet: Sheet 1
ID	Country	Species	Common Name	Population	Estimate	1% Level	Europe distribution
1	Marruecos	Actitis hypoleucos	Common Sandpiper	N, W & C Europe (bre)	1,500,000-2,000,000	17500	1
1	Marruecos	Anas acuta	Northern Pintail	Black Sea, Mediterranean, W Africa (non-bre)	750000	7500	1
1	Marruecos	Anas clypeata	Northern Shoveler	Black Sea, Mediterranean, W Africa (non-bre)	450000	4500	1
1	Marruecos	Anas crecca	Common Teal	crecca, Black Sea, Mediterranean (non-bre)	750,000-1,375,000	10600	1
1	Marruecos	Anas penelope	Eurasian Wigeon	Black Sea, Mediterranean (non-bre)	300000	3000	1
1	Marruecos	Anas platyrhynchos	Mallard	platyrhynchos, W Mediterranean (non-bre)	1000000	10000	1
1	Marruecos	Anas querquedula	Garganey	W Africa (non-bre)	2000000	20000	1
1	Marruecos	Anas strepera	Gadwall	strepera, C Europe, Black Sea, Mediterranean (non-bre)	75,000-150,000	1100	1
1	Marruecos	Anser anser	Greylag Goose	anser, NW Europe (bre)	500000	5000	1
1	Marruecos	Ardea cinerea	Grey Heron	cinerea, W Europe, NW Africa (bre)	263,000-286,000	2700	1
1	Marruecos	Ardea purpurea	Purple Heron	purpurea, SW & NW Europe, NW Africa (bre)	11,500-12,100	120	1
1	Marruecos	Ardeola ralloides	Squacco Heron	ralloides, SW Europe, NW Africa (bre)	2,700-5,600	40	1
1	Marruecos	Arenaria interpres	Ruddy Turnstone	interpres, Fennoscandia, NW Russia (bre)	45,000-120,000	830	1
1	Marruecos	Arenaria interpres	Ruddy Turnstone	interpres, NE Canada, Greenland (bre)	100,000-200,000	1500	1
1	Marruecos	Aythya ferina	Common Pochard	C Europe, Black Sea, Mediterranean (non-bre)	1000000	10000	1
1	Marruecos	Aythya fuligula	Tufted Duck	C Europe, Black Sea, Mediterranean (non-bre)	700000	7000	1
1	Marruecos	Aythya nyroca	Ferruginous Duck	N & W Africa (non-bre)	2,400-2,600	25	1
1	Marruecos	Aythya nyroca	Ferruginous Duck	E Europe, E Mediterranean, Black Sea (bre)	36,000-54,000	450	1
1	Marruecos	Botaurus stellaris	Great Bittern	stellaris, W Europe, NW Africa (bre)	5,850-6,700	65	1
1	Marruecos	Bubulcus ibis	Cattle Egret	ibis, SW Europe	250,000-310,000	2800	1
1	Marruecos	Bubulcus ibis	Cattle Egret	ibis, NW Africa	100,000-150,000	1300	1
1	Marruecos	Calidris alba	Sanderling	E Atlantic (non-bre)	123000	1200	1
1	Marruecos	Calidris alpina	Dunlin	schinzii, Iceland (bre)	940,000-960,000	9500	1
1	Marruecos	Calidris alpina	Dunlin	schinzii, Britain & Ireland (bre)	23,000-26,000	250	1
1	Marruecos	Calidris alpina	Dunlin	arctica	21,000-45,000	330	1
1	Marruecos	Calidris alpina	Dunlin	alpina	1330000	13300	1
1	Marruecos	Calidris canutus	Red Knot	canutus	400000	3400	1
1	Marruecos	Calidris canutus	Red Knot	islandica	450000	4500	1
1	Marruecos	Calidris ferruginea	Curlew Sandpiper	W Africa (non-bre)	1000000	10000	1
1	Marruecos	Calidris minuta	Little Stint	Europe & West Africa (non-bre)	300000	2000	1
1	Marruecos	Calidris temminckii	Temminck’s Stint	Europe, W Africa (non-bre)	30,000 - 55,000	600	1
1	Marruecos	Casmerodius albus	Great Egret	alba, W, C & E Europe, Black Sea & E Mediterranean (bre)	38,800-54,300	470	1
1	Marruecos	Charadrius alexandrinus	Kentish Plover	alexandrinus, E Atlantic, W Mediterranean	62,000-70,000	660	1
1	Marruecos	Charadrius dubius	Little Ringed Plover	curonicus, W, Central Europe, NW Africa (bre)	200,000-300,000	2500	1
1	Marruecos	Charadrius hiaticula	Common Ringed Plover	tundrae	D	10000	1
1	Marruecos	Charadrius hiaticula	Common Ringed Plover	hiaticula	73000	730	1
1	Marruecos	Charadrius hiaticula	Common Ringed Plover	(psammodroma)	240,000 - 330,000	1900	1
1	Marruecos	Chlidonias hybrida	Whiskered Tern	hybrida, W Europe, W Mediterranean (bre)	16,300-39,800	280	1
1	Marruecos	Chlidonias niger	Black Tern	niger	500,000-1,000,000	7500	1
1	Marruecos	Ciconia ciconia	White Stork	ciconia, SW & W Europe (bre)	93000	930	1
1	Marruecos	Ciconia nigra	Black Stork	SW Europe (bre)	1,300-1,370	35	1
1	Marruecos	Crex crex	Corncrake	W & NW Europe (bre)	10287 - 21129	160	1
1	Marruecos	Egretta garzetta	Little Egret	garzetta, W Europe, NW Africa	125,000-143,000	1300	1
1	Marruecos	Eudromias morinellus	Eurasian Dotterel	Europe (bre)	40,000-120,000	800	1
2	Algeria	Chlidonias leucopterus	White-winged Tern	Africa (non-br)	2,500,000-3,500,000	20000	0
1	Marruecos	Fulica atra	Common Coot	atra, Black Sea, Mediterranean (non-bre)	2500000	20000	1
2	Algeria	Ciconia abdimii	Abdim's Stork	Africa	300,000-600,000	4500	0
1	Marruecos	Fulica cristata	Red-knobbed Coot	Morocco, Spain	5000	50	1
1	Marruecos	Gallinago gallinago	Common Snipe	gallinago, Europe (bre)	>2,500,000	20000	1
1	Marruecos	Gallinago media	Great Snipe	Scandinavia (bre)	18,000-51,000	350	1
1	Marruecos	Gallinula chloropus	Common Moorhen	chloropus, Europe, N Africa (bre)	>2,700,000-5,100,000	20000	1
1	Marruecos	Gavia arctica	Arctic Loon	arctica	250,000-500,000	3750	1
1	Marruecos	Glareola pratincola	Collared Pratincole	pratincola, W Mediterranean (bre)	18,000-19,500	190	1
1	Marruecos	Grus grus	Common Crane	grus, NW Europe (bre)	150000	1500	1
1	Marruecos	Grus grus	Common Crane	grus, NE, C Europe (bre)	90000	900	1
1	Marruecos	Grus virgo	Demoiselle Crane	NW Africa (bre)	0?	1	1
1	Marruecos	Haematopus ostralegus	Eurasian Oystercatcher	ostralegus	1020000	10200	1
1	Marruecos	Himantopus himantopus	Black-winged Stilt	himantopus, W & SW Europe, W Africa	71,000-82,000	770	1
1	Marruecos	Ixobrychus minutus	Little Bittern	minutus, W Europe, NW Africa	11,900 - 17,900	150	1
2	Algeria	Geronticus eremita	Northern Bald Ibis	Morocco	227	2	0
1	Marruecos	Larus audouinii	Audouin's Gull	Mediterranean (bre)	57600	580	1
1	Marruecos	Larus cachinnans	Yellow-legged Gull	michahellis	630,000-768,000	7000	1
1	Marruecos	Larus canus	Mew Gull	canus	1,200,000-2,250,000	20000	1
1	Marruecos	Larus fuscus	Lesser Black-backed Gull	graellsii	530,000-570,000	5500	1
1	Marruecos	Larus fuscus	Lesser Black-backed Gull	intermedius	325,000-440,000	3800	1
1	Marruecos	Larus genei	Slender-billed Gull	Black Sea, Mediterranean	140,000-205,000	1700	1
1	Marruecos	Larus marinus	Great Black-backed Gull	NE Atlantic	330,000-540,000	1800	1
1	Marruecos	Larus melanocephalus	Mediterranean Gull	Europe, SW Asia	360,000-960,000	6600	1
1	Marruecos	Larus minutus	Little Gull	N, C & E Europe (bre)	72,000-174,000	1230	1
1	Marruecos	Larus ridibundus	Black-headed Gull	West & Central Europe (bre)	3,700,000-4,800,000	20000	1
1	Marruecos	Limosa lapponica	Bar-tailed Godwit	taymyrensis, W, SW Africa (non-bre)	600000	6000	1
1	Marruecos	Limosa limosa	Black-tailed Godwit	islandica	47000	470	1
1	Marruecos	Limosa limosa	Black-tailed Godwit	limosa, W Europe (bre)	162,000-183,000	1700	1
1	Marruecos	Lymnocryptes minimus	Jack Snipe	Europe (bre)	E	175000	1
2	Algeria	Larus cirrocephalus	Grey-headed Gull	poiocephalus, West Africa	30000	300	0
1	Marruecos	Marmaronetta angustirostris	Marbled Teal	W Mediterranean, W Africa	3,000-5,000	40	1
1	Marruecos	Melanitta nigra	Black Scoter	nigra	1600000	16000	1
1	Marruecos	Mergus serrator	Red-breasted Merganser	NW & C Europe (non-bre)	170000	1700	1
1	Marruecos	Netta rufina	Red-crested Pochard	C Europe & W Mediterranean	50000	500	1
1	Marruecos	Numenius arquata	Eurasian Curlew	arquata	700,000-1,000,000	8500	1
1	Marruecos	Numenius phaeopus	Whimbrel	phaeopus, NE Europe (bre)	190,000-340,000	2700	1
1	Marruecos	Numenius phaeopus	Whimbrel	islandicus	600,000-750,000	6800	1
1	Marruecos	Numenius tenuirostris	Slender-billed Curlew	Mediterranean basin (non-bre)	<50	1	1
1	Marruecos	Nycticorax nycticorax	Black-crowned Night-heron	nycticorax, W Europe, NW Africa (bre)	61,000-97,000	790	1
1	Marruecos	Oxyura leucocephala	White-headed Duck	Spain, Morocco	2500	25	1
1	Marruecos	Phalacrocorax aristotelis	European Shag	riggenbachi	5000	50	1
1	Marruecos	Phalacrocorax aristotelis	European Shag	desmarestii	30000	300	1
1	Marruecos	Phalacrocorax carbo	Great Cormorant	sinensis, Black Sea, Mediterranean	350,000-450,000	4000	1
2	Algeria	Mycteria ibis	Yellow-billed Stork	Africa	75,000-100,000	880	0
1	Marruecos	Phalacrocorax carbo	Great Cormorant	maroccanus	1,500-2,000	20	1
1	Marruecos	Phalaropus fulicarius	Red Phalarope	Canada, Greenland, Iceland (bre)	1000000	10000	1
1	Marruecos	Philomachus pugnax	Ruff	W Africa (non-bre)	1,000,000-1,500,000	12500	1
1	Marruecos	Phoenicopterus roseus	Greater Flamingo	W Africa	45,000-95,000	700	1
1	Marruecos	Phoenicopterus roseus	Greater Flamingo	W Mediterranean	100,000-165,000	1325	1
1	Marruecos	Platalea leucorodia	Eurasian Spoonbill	leucorodia, E Atlantic	11300	110	1
1	Marruecos	Platalea leucorodia	Eurasian Spoonbill	leucorodia, C, SE Europe (bre)	11700	120	1
1	Marruecos	Plegadis falcinellus	Glossy Ibis	falcinellus, E & S Europe (bre)	48,000-66,000	570	1
2	Algeria	Oxyura leucocephala	White-headed Duck	Algeria, Tunisia	400-600	5	0
2	Algeria	Pelecanus rufescens	Pink-backed Pelican	rufescens	50,000-100,000	750	0
1	Marruecos	Pluvialis apricaria	Eurasian Golden Plover	altifrons, Iceland & Faeroes (bre)	930000	9300	1
1	Marruecos	Pluvialis apricaria	Eurasian Golden Plover	altifrons, N Europe, extreme W Siberia (bre)	500,000-1,000,000	7500	1
1	Marruecos	Pluvialis squatarola	Grey Plover	squatarola, E Atlantic (non-bre)	250000	2500	1
1	Marruecos	Podiceps cristatus	Great Crested Grebe	cristatus, N & W Europe (non-bre)	290,000-420,000	3600	1
1	Marruecos	Podiceps nigricollis	Black-necked Grebe	nigricollis, Europe, N Africa	159,000-288,000	2200	1
1	Marruecos	Porphyrio porphyrio	Purple Swamphen	porphyrio	B	250	1
1	Marruecos	Porzana parva	Little Crake	parva	D	10000	1
1	Marruecos	Porzana porzana	Spotted Crake	W & NW Europe (bre)	13179 - 19044	10000	1
1	Marruecos	Porzana pusilla	Baillon's Crake	intermedia,	2,000-10,000-	60	1
1	Marruecos	Rallus aquaticus	Water Rail	aquaticus	D	10000	1
1	Marruecos	Recurvirostra avosetta	Pied Avocet	Mediterranean & SE Europe (bre)	47000	470	1
2	Algeria	Pluvianus aegyptius	Egyptian Plover	aegyptius, West Africa	20,000-50,000	350	0
1	Marruecos	Recurvirostra avosetta	Pied Avocet	W Europe (bre)	73000	730	1
1	Marruecos	Rissa tridactyla	Black-legged Kittiwake	tridactyla, East Atlantic (bre)	8400000	20000	1
1	Marruecos	Scolopax rusticola	Eurasian Woodcock	Europe (Bre)	10,000,000-25,000,000	20000	1
1	Marruecos	Sterna albifrons	Little Tern	albifrons, W Europe (bre)	42,500-55,500	490	1
1	Marruecos	Sterna caspia	Caspian Tern	Europe (bre)	8,000-11,000	95	1
1	Marruecos	Sterna dougallii	Roseate Tern	dougalli, W Europe (bre)	5,400-5,700	55	1
1	Marruecos	Sterna hirundo	Common Tern	hirundo, S, W Europe (bre)	170,000-210,000	1900	1
1	Marruecos	Sterna hirundo	Common Tern	hirundo, N, E Europe (bre)	630,000-1,500,000	11000	1
1	Marruecos	Sterna nilotica	Gull-billed Tern	nilotica, W Europe & W Africa (bre)	14,000-21,000	180	1
1	Marruecos	Sterna paradisaea	Arctic Tern	N Eurasia (bre)	E	21000	1
1	Marruecos	Sterna sandvicensis	Sandwich Tern	sandvicensis, W Europe (bre)	166,000-171,000	1700	1
2	Algeria	Sterna bengalensis	Lesser Crested Tern	emigrata	4000	51	0
1	Marruecos	Sterna sandvicensis	Sandwich Tern	sandvicensis, Black Sea (bre)	61,000-197,000	1300	1
1	Marruecos	Tachybaptus ruficollis	Little Grebe	ruficollis	300,000-510,000	4000	1
1	Marruecos	Tadorna ferruginea	Ruddy Shelduck	NW Africa	3000	30	1
1	Marruecos	Tadorna tadorna	Common Shelduck	Black Sea, Mediterranean	75000	750	1
1	Marruecos	Tringa erythropus	Spotted Redshank	Europe (bre)	60,000-120,000	900	1
1	Marruecos	Tringa glareola	Wood Sandpiper	NW Europe (bre)	900,000-1,200,000	10500	1
1	Marruecos	Tringa nebularia	Common Greenshank	NW Europe (bre)	190,000-270,000	2300	1
1	Marruecos	Tringa ochropus	Green Sandpiper	Europe (bre)	1,000,000-2,400,000	17000	1
1	Marruecos	Tringa stagnatilis	Marsh Sandpiper	C & NE Europe (bre)	14,000-40,000	270	1
1	Marruecos	Tringa totanus	Common Redshank	totanus Central & Eastern Europe (breeding)	570,000-870,000	3400	1
1	Marruecos	Tringa totanus	Common Redshank	totanus Northern Europe (breeding)	200,000-300,000	2500	1
1	Marruecos	Vanellus vanellus	Northern Lapwing	Europe & W Asia (bre)	5,500,000 - 9,500,000	75000	1
2	Algeria	Actitis hypoleucos	Common Sandpiper	N, W & C Europe (bre)	1,500,000-2,000,000	17500	1
2	Algeria	Anas acuta	Northern Pintail	Black Sea, Mediterranean, W Africa (non-bre)	750000	7500	1
2	Algeria	Anas clypeata	Northern Shoveler	Black Sea, Mediterranean, W Africa (non-bre)	450000	4500	1
2	Algeria	Anas crecca	Common Teal	crecca, Black Sea, Mediterranean (non-bre)	750,000-1,375,000	10600	1
2	Algeria	Anas penelope	Eurasian Wigeon	Black Sea, Mediterranean (non-bre)	300000	3000	1
2	Algeria	Anas platyrhynchos	Mallard	platyrhynchos, W Mediterranean (non-bre)	1000000	10000	1
2	Algeria	Anas querquedula	Garganey	W Africa (non-bre)	2000000	20000	1
13	Bahrain	Anas clypeata	Northern Shoveler	SW Asia, NE & E Africa (non-bre)	400000	4000	0
13	Bahrain	Anas crecca	Common Teal	crecca, SW Asia, NE Africa (non-bre)	1500000	15000	0
13	Bahrain	Anas penelope	Eurasian Wigeon	SW Asia, NE Africa (non-bre)	250000	2500	0
13	Bahrain	Anas platyrhynchos	Mallard	platyrhynchos, SW Asia (non-bre)	800000	8000	0
13	Bahrain	Anas querquedula	Garganey	SW Asia, NE Africa (non-bre)	100,000-200,000	1500	0
13	Bahrain	Anas strepera	Gadwall	strepera, SW Asia, NE Africa (non-bre)	130000	1300	0
2	Algeria	Anas strepera	Gadwall	strepera, C Europe, Black Sea, Mediterranean (non-bre)	75,000-150,000	1100	1
13	Bahrain	Ardea cinerea	Grey Heron	cinerea, Central & SW Asia	C/D	20000	0
13	Bahrain	Ardea purpurea	Purple Heron	purpurea, SW Asia (bre)	B	250	0
13	Bahrain	Ardeola ralloides	Squacco Heron	ralloides, SW Asia (bre)	C	1000	0
2	Algeria	Anser anser	Greylag Goose	anser, C Europe (bre)	25000	250	1
13	Bahrain	Aythya ferina	Common Pochard	SW Asia (non-bre)	350000	3500	0
13	Bahrain	Aythya fuligula	Tufted Duck	SW Asia, NE Africa (non-bre)	200000	2000	0
13	Bahrain	Aythya nyroca	Ferruginous Duck	SW Asia & NE Africa (non-bre)	C	1000	0
13	Bahrain	Botaurus stellaris	Great Bittern	stellaris, W & Central Asia (bre)	C	1000	0
2	Algeria	Anser anser	Greylag Goose	anser, NW Europe (bre)	500000	5000	1
2	Algeria	Ardea cinerea	Grey Heron	cinerea, C & E Europe (bre)	189,000-256,000	2200	1
2	Algeria	Ardea cinerea	Grey Heron	cinerea, W Europe, NW Africa (bre)	263,000-286,000	2700	1
2	Algeria	Ardea purpurea	Purple Heron	purpurea, C & E Europe, Black Sea, Mediterranean	135,000-300,000	2200	1
2	Algeria	Ardea purpurea	Purple Heron	purpurea, SW & NW Europe, NW Africa (bre)	11,500-12,100	120	1
2	Algeria	Ardeola ralloides	Squacco Heron	ralloides, C & E Europe, Black Sea & E Mediterranean (bre)	42,000-76,000	600	1
13	Bahrain	Calidris tenuirostris	Great Knot	SW & W S Asia (non-bre)	2,000-5,000	35	0
13	Bahrain	Casmerodius albus	Great Egret	alba, SW Asia (non-bre)	C	1000	0
13	Bahrain	Charadrius alexandrinus	Kentish Plover	alexandrinus, SW Asia (bre)	C	1000	0
13	Bahrain	Charadrius asiaticus	Caspian Plover	Central Asia (bre)	40,000-55,000	480	0
2	Algeria	Ardeola ralloides	Squacco Heron	ralloides, SW Europe, NW Africa (bre)	2,700-5,600	40	1
2	Algeria	Arenaria interpres	Ruddy Turnstone	interpres, Fennoscandia, NW Russia (bre)	45,000-120,000	830	1
2	Algeria	Arenaria interpres	Ruddy Turnstone	interpres, SW Asia, E & S Africa (non-bre)	100000	1000	1
2	Algeria	Arenaria interpres	Ruddy Turnstone	interpres, NE Canada, Greenland (bre)	100,000-200,000	1500	1
13	Bahrain	Charadrius mongolus	Lesser Sand Plover	pamirensis	100,000-150,000	1250	0
13	Bahrain	Chlidonias hybrida	Whiskered Tern	hybrida, Central Asia (bre)	C	1000	0
13	Bahrain	Chlidonias leucopterus	White-winged Tern	Africa (non-br)	2,500,000-3,500,000	20000	0
13	Bahrain	Ciconia ciconia	White Stork	ciconia, W Asia (bre)	B	250	0
2	Algeria	Aythya ferina	Common Pochard	C Europe, Black Sea, Mediterranean (non-bre)	1000000	10000	1
13	Bahrain	Dromas ardeola	Crab Plover	NW Indian Ocean	60,000-80,000	700	0
13	Bahrain	Egretta garzetta	Little Egret	garzetta, W Asia (bre)	25,000-100,000	1000	0
13	Bahrain	Egretta gularis	Western Reef-egret	schistacea, SW, South Asia	17000	170	0
13	Bahrain	Fulica atra	Common Coot	atra, SW Asia (non-bre)	2000000	20000	0
2	Algeria	Aythya fuligula	Tufted Duck	C Europe, Black Sea, Mediterranean (non-bre)	700000	7000	1
2	Algeria	Aythya nyroca	Ferruginous Duck	N & W Africa (non-bre)	2,400-2,600	25	1
13	Bahrain	Gallinula chloropus	Common Moorhen	chloropus, SW Asia (non-bre)	D	10000	0
13	Bahrain	Glareola pratincola	Collared Pratincole	pratincola, SW Asia (bre)	B/C	1000	0
2	Algeria	Aythya nyroca	Ferruginous Duck	E Europe, E Mediterranean, Black Sea (bre)	36,000-54,000	450	1
2	Algeria	Botaurus stellaris	Great Bittern	stellaris, C & E Europe, Black Sea, E Mediterranean (bre)	53,800-124,200	900	1
13	Bahrain	Himantopus himantopus	Black-winged Stilt	himantopus, SW Asia (non-bre)	30,000-70,000	500	0
13	Bahrain	Ixobrychus minutus	Little Bittern	minutus, W & SW Asia (bre)	C	1000	0
2	Algeria	Botaurus stellaris	Great Bittern	stellaris, W Europe, NW Africa (bre)	5,850-6,700	65	1
2	Algeria	Bubulcus ibis	Cattle Egret	ibis, NW Africa	100,000-150,000	1300	1
2	Algeria	Calidris alba	Sanderling	SW Asia, E & S Africa (non-bre)	150000	1500	1
13	Bahrain	Larus genei	Slender-billed Gull	W, SW & S Asia (bre)	150000	1500	0
13	Bahrain	Larus hemprichii	Sooty Gull	NW Indian Ocean, Red Sea	150,000-300,000	2300	0
2	Algeria	Calidris alba	Sanderling	E Atlantic (non-bre)	123000	1200	1
13	Bahrain	Larus ridibundus	Black-headed Gull	SW Asia, E Africa (non-bre)	250000	2500	0
2	Algeria	Calidris alpina	Dunlin	alpina	1330000	13300	1
13	Bahrain	Limosa lapponica	Bar-tailed Godwit	taymyrensis, E Africa, SW, S Asia (non-bre)	100,000-150,000	1300	0
13	Bahrain	Limosa limosa	Black-tailed Godwit	limosa, W Asia (bre)	C	1000	0
2	Algeria	Calidris alpina	Dunlin	centralis, SW Asia, NE Africa, E Mediterranean (non-bre)	500000	5000	1
13	Bahrain	Marmaronetta angustirostris	Marbled Teal	SW Asia (non-bre)	5,000-15,000	100	0
13	Bahrain	Mergus serrator	Red-breasted Merganser	SW & C Asia (non-bre)	<10,000	100	0
13	Bahrain	Netta rufina	Red-crested Pochard	C & SW Asia (non-bre)	250000	2500	0
2	Algeria	Calidris canutus	Red Knot	canutus	400000	3400	1
13	Bahrain	Numenius phaeopus	Whimbrel	phaeopus, W Siberia (bre)	D	10000	0
13	Bahrain	Numenius phaeopus	Whimbrel	alboaxillaris	A	100	0
2	Algeria	Calidris ferruginea	Curlew Sandpiper	E & S Africa (non-bre)	400000	4000	1
13	Bahrain	Nycticorax nycticorax	Black-crowned Night-heron	nycticorax, W Asia (bre)	C	1000	0
2	Algeria	Calidris ferruginea	Curlew Sandpiper	W Africa (non-bre)	1000000	10000	1
2	Algeria	Calidris minuta	Little Stint	Europe & West Africa (non-bre)	300000	2000	1
13	Bahrain	Phalacrocorax carbo	Great Cormorant	sinensis, SW Asia (non-bre)	100000	1000	0
13	Bahrain	Phalacrocorax nigrogularis	Socotra Cormorant	Arabian coast	270000	2700	0
2	Algeria	Calidris temminckii	Temminck’s Stint	Europe, W Africa (non-bre)	30,000 - 55,000	600	1
2	Algeria	Casmerodius albus	Great Egret	alba, W, C & E Europe, Black Sea & E Mediterranean (bre)	38,800-54,300	470	1
13	Bahrain	Phoenicopterus minor	Lesser Flamingo	E Africa	1,500,000-2,500,000	20000	0
2	Algeria	Charadrius alexandrinus	Kentish Plover	alexandrinus, Black Sea, E Mediterranean (bre)	32,000-49,000	410	1
13	Bahrain	Platalea leucorodia	Eurasian Spoonbill	(major), SW, S Asia (non-bre)	C	1000	0
13	Bahrain	Plegadis falcinellus	Glossy Ibis	falcinellus, SW Asia (bre)	C	1000	0
13	Bahrain	Pluvialis fulva	Pacific Golden Plover	SW & S Asia, E Africa (non-bre)	50,000-100,000	750	0
2	Algeria	Charadrius alexandrinus	Kentish Plover	alexandrinus, E Atlantic, W Mediterranean	62,000-70,000	660	1
13	Bahrain	Podiceps cristatus	Great Crested Grebe	cristatus, Caspian Sea (non-bre)	10000	100	0
13	Bahrain	Podiceps nigricollis	Black-necked Grebe	nigricollis, SW & S Asia (non-bre)	25000	250	0
2	Algeria	Charadrius dubius	Little Ringed Plover	curonicus, W, Central Europe, NW Africa (bre)	200,000-300,000	2500	1
2	Algeria	Charadrius hiaticula	Common Ringed Plover	tundrae	D	10000	1
2	Algeria	Charadrius hiaticula	Common Ringed Plover	hiaticula	73000	730	1
13	Bahrain	Rallus aquaticus	Water Rail	korejewi		20000	0
13	Bahrain	Recurvirostra avosetta	Pied Avocet	SW Asia (bre)	B	250	0
13	Bahrain	Sterna albifrons	Little Tern	albifrons, SW Asia (bre)	B	250	0
13	Bahrain	Sterna anaethetus	Bridled Tern	fuligula	D	10000	0
13	Bahrain	Sterna bengalensis	Lesser Crested Tern	bengalensis	150,000-180,000	1700	0
13	Bahrain	Sterna bergii	Great Crested Tern	velox, Persian Gulf & Indian Ocean (bre)	D	10000	0
13	Bahrain	Sterna caspia	Caspian Tern	Caspian (bre)	9,000-16,500	130	0
13	Bahrain	Sterna fuscata	Sooty Tern	nubilosa	>13,500,000	20000	0
13	Bahrain	Sterna hirundo	Common Tern	hirundo, W Asia (bre)	C/D	20000	0
13	Bahrain	Sterna nilotica	Gull-billed Tern	nilotica, SW Asia (non-bre)	B	250	0
13	Bahrain	Sterna repressa	White-cheeked Tern	N & W Indian Ocean, Red Sea	600000	6000	0
13	Bahrain	Sterna sandvicensis	Sandwich Tern	sandvicensis, Caspian (bre)	110000	1100	0
13	Bahrain	Sterna saundersi	Saunders's Tern	N & W Indian Ocean, Red Sea	40,000-100,000	700	0
13	Bahrain	Tachybaptus ruficollis	Little Grebe	capensis, SW, Central, S Asia	D	10000	0
13	Bahrain	Tadorna ferruginea	Ruddy Shelduck	W Asia, Caspian, Iran, Iraq	50000	500	0
13	Bahrain	Tadorna tadorna	Common Shelduck	Caspian, SW Asia (non-bre)	80000	800	0
2	Algeria	Charadrius hiaticula	Common Ringed Plover	(psammodroma)	240,000 - 330,000	1900	1
2	Algeria	Charadrius leschenaultii	Greater Sand Plover	columbinus	A	100	1
2	Algeria	Chlidonias hybrida	Whiskered Tern	hybrida, W Europe, W Mediterranean (bre)	16,300-39,800	280	1
13	Bahrain	Tringa ochropus	Green Sandpiper	W Asia (bre)	D/E	20000	0
2	Algeria	Chlidonias niger	Black Tern	niger	500,000-1,000,000	7500	1
2	Algeria	Ciconia ciconia	White Stork	ciconia, SW & W Europe (bre)	93000	930	1
2	Algeria	Ciconia nigra	Black Stork	SW Europe (bre)	1,300-1,370	35	1
2	Algeria	Crex crex	Corncrake	W & NW Europe (bre)	10287 - 21129	160	1
2	Algeria	Egretta garzetta	Little Egret	garzetta, W Europe, NW Africa	125,000-143,000	1300	1
2	Algeria	Egretta garzetta	Little Egret	garzetta, C & E Europe, Black Sea, E Mediterranean (bre)	4,400-7,2400	580	1
2	Algeria	Eudromias morinellus	Eurasian Dotterel	Europe (bre)	40,000-120,000	800	1
7	Chad	Actophilornis africanus	African Jacana	Sub-Saharan Africa	E	20000	0	0
7	Chad	Aenigmatolimnas marginalis	Striped Crake	Sub-Saharan Africa	A/B	250	0	0
7	Chad	Alopochen aegyptiaca	Egyptian Goose	W Africa	5,000-10,000	75	0
7	Chad	Amaurornis flavirostra	Black Crake	Sub-Saharan Africa	E	20000	0
2	Algeria	Fulica atra	Common Coot	atra, Black Sea, Mediterranean (non-bre)	2500000	20000	1
2	Algeria	Gallinago gallinago	Common Snipe	gallinago, Europe (bre)	>2,500,000	20000	1
7	Chad	Anas capensis	Cape Teal	Lake Chad	<500	5	0
2	Algeria	Gallinago gallinago	Common Snipe	gallinago, W Siberia (bre)	E	20000	1
2	Algeria	Gallinago media	Great Snipe	Scandinavia (bre)	18,000-51,000	350	1
7	Chad	Anas hottentota	Hottentot Teal	Chad Basin	1,000-5,000	30	0
2	Algeria	Gallinago media	Great Snipe	W Siberia, NE Europe (bre)	D	10000	1
2	Algeria	Gallinula chloropus	Common Moorhen	chloropus, Europe, N Africa (bre)	>2,700,000-5,100,000	20000	1
7	Chad	Anas sparsa	African Black Duck	leucostigma, Cameroon, Nigeria	1,000-5,000	30	0
7	Chad	Anastomus lamelligerus	African Openbill	lamelligerus	300,000-500,000	4000	0
7	Chad	Anhinga rufa	African Darter	rufa, W Africa	A/B	250	0
2	Algeria	Glareola nordmanni	Black-winged Pratincole	E Europe - Central Asia	152,000 - 190,000	2370	1
7	Chad	Ardea cinerea	Grey Heron	cinerea, Sub-Saharan Africa (bre)	D	10000	0
2	Algeria	Glareola pratincola	Collared Pratincole	pratincola, W Mediterranean (bre)	18,000-19,500	190	1
7	Chad	Ardea goliath	Goliath Heron	Sub-Saharan Africa	B/C	1000	0
7	Chad	Ardea melanocephala	Black-headed Heron	Africa	100,000-500,000	3000	0
2	Algeria	Glareola pratincola	Collared Pratincole	pratincola, Black Sea, E Mediterranean (bre)	16,000-32,000	240	1
2	Algeria	Grus grus	Common Crane	grus, NW Europe (bre)	150000	1500	1
2	Algeria	Grus grus	Common Crane	grus, NE, C Europe (bre)	90000	900	1
7	Chad	Ardeola ralloides	Squacco Heron	paludivaga	300,000-600,000	4500	0
2	Algeria	Grus virgo	Demoiselle Crane	NW Africa (bre)	0?	1	1
2	Algeria	Haematopus ostralegus	Eurasian Oystercatcher	ostralegus	1020000	10200	1
2	Algeria	Himantopus himantopus	Black-winged Stilt	himantopus, W & SW Europe, W Africa	71,000-82,000	770	1
2	Algeria	Himantopus himantopus	Black-winged Stilt	himantopus, Sub-Saharan Africa	100,000-200,000	1500	1
2	Algeria	Himantopus himantopus	Black-winged Stilt	himantopus, Central & E Europe, E Mediterranean (bre)	40,000-60,000	500	1
2	Algeria	Ixobrychus minutus	Little Bittern	minutus, W Europe, NW Africa	11,900 - 17,900	150	1
7	Chad	Balaeniceps rex	Shoebill	C Africa	5,000-8,000	65	0
7	Chad	Balearica pavonina	Black Crowned-crane	pavonina	15000	150	0
7	Chad	Balearica pavonina	Black Crowned-crane	ceciliae	28,000-55,000	420	0
7	Chad	Bostrychia hagedash	Hadada Ibis	brevirostris	B/C	1000	0
7	Chad	Bostrychia hagedash	Hadada Ibis	nilotica	B/C	1000	0
7	Chad	Botaurus stellaris	Great Bittern	stellaris, W & Central Asia (bre)	C	1000	0
2	Algeria	Larus audouinii	Audouin's Gull	Mediterranean (bre)	57600	580	1
2	Algeria	Larus cachinnans	Yellow-legged Gull	michahellis	630,000-768,000	7000	1
7	Chad	Burhinus senegalensis	Senegal Thick-knee	(inornatus)	C	250	0
7	Chad	Burhinus senegalensis	Senegal Thick-knee	senegalensis	C	250	0
7	Chad	Butorides striata	Striated Heron	atricapilla	D	10000	0
2	Algeria	Larus canus	Mew Gull	canus	1,200,000-2,250,000	20000	1
2	Algeria	Larus fuscus	Lesser Black-backed Gull	graellsii	530,000-570,000	5500	1
2	Algeria	Larus fuscus	Lesser Black-backed Gull	intermedius	325,000-440,000	3800	1
2	Algeria	Larus genei	Slender-billed Gull	Black Sea, Mediterranean	140,000-205,000	1700	1
2	Algeria	Larus melanocephalus	Mediterranean Gull	Europe, SW Asia	360,000-960,000	6600	1
2	Algeria	Larus minutus	Little Gull	N, C & E Europe (bre)	72,000-174,000	1230	1
2	Algeria	Larus ridibundus	Black-headed Gull	West & Central Europe (bre)	3,700,000-4,800,000	20000	1
2	Algeria	Limicola falcinellus	Broad-billed Sandpiper	falcinellus	61,000-64,000	630	1
2	Algeria	Limosa lapponica	Bar-tailed Godwit	taymyrensis, W, SW Africa (non-bre)	600000	6000	1
2	Algeria	Limosa limosa	Black-tailed Godwit	islandica	47000	470	1
2	Algeria	Limosa limosa	Black-tailed Godwit	limosa, E Europe (bre)	90,000-165,000	1300	1
2	Algeria	Limosa limosa	Black-tailed Godwit	limosa, W Europe (bre)	162,000-183,000	1700	1
7	Chad	Charadrius forbesi	Forbes's Plover	Sub-Saharan Africa	10,000 - 50,000	1000	0	0
2	Algeria	Lymnocryptes minimus	Jack Snipe	Europe (bre)	E	175000	1
7	Chad	Charadrius marginatus	White-fronted Plover	mechowi, West Africa	10,000-15,000	130	0
7	Chad	Charadrius pecuarius	Kittlitz's Plover	pecuarius, West Africa	20,000-50,000	350	0
7	Chad	Charadrius tricollaris	Three-banded Plover	tricollaris, Lake Chad	A	100	0
2	Algeria	Marmaronetta angustirostris	Marbled Teal	W Mediterranean, W Africa	3,000-5,000	40	1
2	Algeria	Netta rufina	Red-crested Pochard	C Europe & W Mediterranean	50000	500	1
7	Chad	Chlidonias leucopterus	White-winged Tern	Africa (non-br)	2,500,000-3,500,000	20000	0
7	Chad	Ciconia abdimii	Abdim's Stork	Africa	300,000-600,000	4500	0
2	Algeria	Numenius arquata	Eurasian Curlew	arquata	700,000-1,000,000	8500	1
2	Algeria	Numenius arquata	Eurasian Curlew	orientalis, SW Asia, E Africa (non-bre)	C	1000	1
7	Chad	Ciconia episcopus	Woolly-necked Stork	microscelis	B/C	1000	0
2	Algeria	Numenius phaeopus	Whimbrel	islandicus	600,000-750,000	6800	1
2	Algeria	Numenius phaeopus	Whimbrel	phaeopus, NE Europe (bre)	190,000-340,000	2700	1
7	Chad	Crecopsis egregia	African Crake	Sub-Saharan Africa		0	0	0
2	Algeria	Numenius tenuirostris	Slender-billed Curlew	Mediterranean basin (non-bre)	<50	1	1
2	Algeria	Nycticorax nycticorax	Black-crowned Night-heron	nycticorax, W Europe, NW Africa (bre)	61,000-97,000	790	1
7	Chad	Dendrocygna bicolor	Fulvous Whistling-duck	W Africa	150,000-350,000	2500	0
7	Chad	Dendrocygna viduata	White-faced Whistling-duck	W Africa	600,000-700,000	6500	0
7	Chad	Egretta ardesiaca	Black Heron	Africa	C	1000	0
2	Algeria	Nycticorax nycticorax	Black-crowned Night-heron	nycticorax, C & E Europe, Black Sea, E Mediterranean (bre)	92,100-138,000	1200	1
2	Algeria	Phalacrocorax aristotelis	European Shag	desmarestii	30000	300	1
2	Algeria	Phalacrocorax carbo	Great Cormorant	sinensis, Black Sea, Mediterranean	350,000-450,000	4000	1
7	Chad	Ephippiorhynchus senegalensis	Saddle-billed Stork	Africa	A/B	250	0
2	Algeria	Philomachus pugnax	Ruff	E & S Africa (non-bre)	E	20000	1
2	Algeria	Philomachus pugnax	Ruff	W Africa (non-bre)	1,000,000-1,500,000	12500	1
2	Algeria	Phoenicopterus roseus	Greater Flamingo	W Mediterranean	100,000-165,000	1325	1
2	Algeria	Platalea leucorodia	Eurasian Spoonbill	leucorodia, C, SE Europe (bre)	11700	120	1
2	Algeria	Platalea leucorodia	Eurasian Spoonbill	leucorodia, E Atlantic	11300	110	1
7	Chad	Gallinula angulata	Lesser Moorhen	Sub-Saharan Africa	C/D	20000	0	0
2	Algeria	Plegadis falcinellus	Glossy Ibis	falcinellus, E & S Europe (bre)	48,000-66,000	570	1
2	Algeria	Pluvialis apricaria	Eurasian Golden Plover	altifrons, N Europe, extreme W Siberia (bre)	500,000-1,000,000	7500	1
7	Chad	Glareola cinerea	Grey Pratincole	cinerea	B	250	0
2	Algeria	Pluvialis squatarola	Grey Plover	squatarola, SW Asia, E & S Africa (non-bre)	90000	900	1
7	Chad	Glareola nuchalis	Rock Pratincole	liberiae	100,000 - 300,000	10000	0
2	Algeria	Pluvialis squatarola	Grey Plover	squatarola, E Atlantic (non-bre)	250000	2500	1
2	Algeria	Podiceps cristatus	Great Crested Grebe	cristatus, N & W Europe (non-bre)	290,000-420,000	3600	1
7	Chad	Gorsachius leuconotus	White-backed Night-heron	Africa	C	1000	0
2	Algeria	Podiceps nigricollis	Black-necked Grebe	nigricollis, Europe, N Africa	159,000-288,000	2200	1
2	Algeria	Porphyrio porphyrio	Purple Swamphen	porphyrio	B	250	1
2	Algeria	Porzana parva	Little Crake	parva	D	10000	1
2	Algeria	Porzana porzana	Spotted Crake	W & NW Europe (bre)	13179 - 19044	10000	1
7	Chad	Ixobrychus minutus	Little Bittern	minutus, South Asia	B	250	0
2	Algeria	Porzana pusilla	Baillon's Crake	intermedia,	2,000-10,000-	60	1
7	Chad	Ixobrychus minutus	Little Bittern	minutus, W & SW Asia (bre)	C	1000	0
7	Chad	Ixobrychus sturmii	Dwarf Bittern	Africa	C	1000	0
7	Chad	Larus cirrocephalus	Grey-headed Gull	poiocephalus, C & E Africa	D	10000	0
7	Chad	Larus cirrocephalus	Grey-headed Gull	poiocephalus, West Africa	30000	300	0
7	Chad	Leptoptilos crumeniferus	Marabou Stork	Africa	200,000-500,000	3500	0
2	Algeria	Rallus aquaticus	Water Rail	aquaticus	D	10000	1
2	Algeria	Recurvirostra avosetta	Pied Avocet	Mediterranean & SE Europe (bre)	47000	470	1
2	Algeria	Rissa tridactyla	Black-legged Kittiwake	tridactyla, East Atlantic (bre)	8400000	20000	1
2	Algeria	Scolopax rusticola	Eurasian Woodcock	Europe (Bre)	10,000,000-25,000,000	20000	1
2	Algeria	Sterna albifrons	Little Tern	albifrons, W Europe (bre)	42,500-55,500	490	1
7	Chad	Mesophoyx intermedia	Intermediate Egret	brachyrhyncha	C	1000	0
7	Chad	Microparra capensis	Lesser Jacana	Sub-Saharan Africa	C	1000	0	0
7	Chad	Mycteria ibis	Yellow-billed Stork	Africa	75,000-100,000	880	0
7	Chad	Nettapus auritus	African Pygmy-goose	S & E Africa	100,000-250,000	1750	0
2	Algeria	Sterna caspia	Caspian Tern	Europe (bre)	8,000-11,000	95	1
7	Chad	Numenius phaeopus	Whimbrel	phaeopus, W Siberia (bre)	D	10000	0
7	Chad	Nycticorax nycticorax	Black-crowned Night-heron	nycticorax, Sub-Saharan Africa, Madagascar (bre)	C/D	20000	0
2	Algeria	Sterna hirundo	Common Tern	hirundo, S, W Europe (bre)	170,000-210,000	1900	1
2	Algeria	Sterna hirundo	Common Tern	hirundo, N, E Europe (bre)	630,000-1,500,000	11000	1
2	Algeria	Sterna nilotica	Gull-billed Tern	nilotica, W Europe & W Africa (bre)	14,000-21,000	180	1
7	Chad	Pelecanus rufescens	Pink-backed Pelican	rufescens	50,000-100,000	750	0
7	Chad	Phalacrocorax africanus	Reed Cormorant	africanus, W Africa	100,000- 200,000	1500	0
7	Chad	Phalacrocorax africanus	Reed Cormorant	africanus, S, E Africa	D	10000	0
2	Algeria	Sterna sandvicensis	Sandwich Tern	sandvicensis, W Europe (bre)	166,000-171,000	1700	1
2	Algeria	Sterna sandvicensis	Sandwich Tern	sandvicensis, Black Sea (bre)	61,000-197,000	1300	1
2	Algeria	Tachybaptus ruficollis	Little Grebe	ruficollis	300,000-510,000	4000	1
2	Algeria	Tadorna ferruginea	Ruddy Shelduck	NW Africa	3000	30	1
7	Chad	Platalea alba	African Spoonbill	alba	B/C	1000	0
2	Algeria	Tadorna tadorna	Common Shelduck	Black Sea, Mediterranean	75000	750	1
7	Chad	Plectropterus gambensis	Spur-winged Goose	gambensis, W Africa	50,000-100,000	750	0
2	Algeria	Tringa erythropus	Spotted Redshank	Europe (bre)	60,000-120,000	900	1
7	Chad	Plegadis falcinellus	Glossy Ibis	falcinellus, SW Asia (bre)	C	1000	0
2	Algeria	Tringa glareola	Wood Sandpiper	NW Europe (bre)	900,000-1,200,000	10500	1
2	Algeria	Tringa nebularia	Common Greenshank	NW Europe (bre)	190,000-270,000	2300	1
2	Algeria	Tringa ochropus	Green Sandpiper	Europe (bre)	1,000,000-2,400,000	17000	1
7	Chad	Pluvianus aegyptius	Egyptian Plover	aegyptius, West Africa	20,000-50,000	350	0
7	Chad	Pluvianus aegyptius	Egyptian Plover	aegyptius, East Africa	A/B	250	0
7	Chad	Podica senegalensis	African Finfoot	senegalensis	C/D	20000	0
7	Chad	Porphyrio alleni	Allen's Gallinule	Sub-Saharan Africa	C/D	20000	0	0
2	Algeria	Tringa stagnatilis	Marsh Sandpiper	SE Europe & W Asia (bre)	50,000-100,000	750	1
2	Algeria	Tringa stagnatilis	Marsh Sandpiper	C & NE Europe (bre)	14,000-40,000	270	1
2	Algeria	Tringa totanus	Common Redshank	totanus Northern Europe (breeding)	200,000-300,000	2500	1
2	Algeria	Vanellus vanellus	Northern Lapwing	Europe & W Asia (bre)	5,500,000 - 9,500,000	75000	1
3	Tunez	Actitis hypoleucos	Common Sandpiper	N, W & C Europe (bre)	1,500,000-2,000,000	17500	1
7	Chad	Rallus caerulescens	African Water Rail	Sub-Saharan Africa		20000	0	0
3	Tunez	Anas acuta	Northern Pintail	Black Sea, Mediterranean, W Africa (non-bre)	750000	7500	1
7	Chad	Rostratula benghalensis	Greater Painted-snipe	benghalensis, Sub-Saharan Africa	C	1000	0
7	Chad	Rynchops flavirostris	African Skimmer	West & Central Africa	7,000-13,000	100	0
7	Chad	Sarkidiornis melanotos	Comb Duck	melanotos, W Africa	50,000-80,000	650	0
7	Chad	Scopus umbretta	Hamerkop	umbretta	D	10000	0
3	Tunez	Anas clypeata	Northern Shoveler	Black Sea, Mediterranean, W Africa (non-bre)	450000	4500	1
3	Tunez	Anas crecca	Common Teal	crecca, Black Sea, Mediterranean (non-bre)	750,000-1,375,000	10600	1
3	Tunez	Anas penelope	Eurasian Wigeon	Black Sea, Mediterranean (non-bre)	300000	3000	1
3	Tunez	Anas platyrhynchos	Mallard	platyrhynchos, W Mediterranean (non-bre)	1000000	10000	1
3	Tunez	Anas querquedula	Garganey	W Africa (non-bre)	2000000	20000	1
7	Chad	Thalassornis leuconotus	White-backed Duck	leuconotus, W Africa	<500	5	0
7	Chad	Threskiornis aethiopicus	African Sacred Ibis	Sub-Saharan Africa	200,000-450,000	3300	0	0
3	Tunez	Anas strepera	Gadwall	strepera, C Europe, Black Sea, Mediterranean (non-bre)	75,000-150,000	1100	1
3	Tunez	Anser anser	Greylag Goose	anser, C Europe (bre)	25000	250	1
3	Tunez	Ardea cinerea	Grey Heron	cinerea, W Europe, NW Africa (bre)	263,000-286,000	2700	1
3	Tunez	Ardea cinerea	Grey Heron	cinerea, C & E Europe (bre)	189,000-256,000	2200	1
3	Tunez	Ardea purpurea	Purple Heron	purpurea, C & E Europe, Black Sea, Mediterranean	135,000-300,000	2200	1
3	Tunez	Ardea purpurea	Purple Heron	purpurea, SW & NW Europe, NW Africa (bre)	11,500-12,100	120	1
3	Tunez	Ardeola ralloides	Squacco Heron	ralloides, SW Europe, NW Africa (bre)	2,700-5,600	40	1
7	Chad	Tringa ochropus	Green Sandpiper	W Asia (bre)	D/E	20000	0
3	Tunez	Ardeola ralloides	Squacco Heron	ralloides, C & E Europe, Black Sea & E Mediterranean (bre)	42,000-76,000	600	1
3	Tunez	Arenaria interpres	Ruddy Turnstone	interpres, Fennoscandia, NW Russia (bre)	45,000-120,000	830	1
3	Tunez	Aythya ferina	Common Pochard	C Europe, Black Sea, Mediterranean (non-bre)	1000000	10000	1
3	Tunez	Aythya fuligula	Tufted Duck	C Europe, Black Sea, Mediterranean (non-bre)	700000	7000	1
7	Chad	Vanellus albiceps	White-headed Lapwing	W & C Africa	30,000-70,000	500	0
7	Chad	Vanellus crassirostris	Long-toed Lapwing	crassirostris, Lake Chad Basin	<5,000	50	0
7	Chad	Vanellus senegallus	Wattled Lapwing	senegallus	25,000-60,000	450	0
7	Chad	Vanellus spinosus	Spur-winged Lapwing	Africa	100,000-700,000	4000	0
7	Chad	Vanellus superciliosus	Brown-chested Lapwing	W, C & E Africa	A/B	250	0
3	Tunez	Aythya nyroca	Ferruginous Duck	E Europe, E Mediterranean, Black Sea (bre)	36,000-54,000	450	1
3	Tunez	Aythya nyroca	Ferruginous Duck	N & W Africa (non-bre)	2,400-2,600	25	1
5	Egipto	Alopochen aegyptiaca	Egyptian Goose	E & S Africa	200,000-500,000	3500	0
3	Tunez	Botaurus stellaris	Great Bittern	stellaris, C & E Europe, Black Sea, E Mediterranean (bre)	53,800-124,200	900	1
3	Tunez	Botaurus stellaris	Great Bittern	stellaris, W Europe, NW Africa (bre)	5,850-6,700	65	1
3	Tunez	Bubulcus ibis	Cattle Egret	ibis, NW Africa	100,000-150,000	1300	1
5	Egipto	Anas clypeata	Northern Shoveler	SW Asia, NE & E Africa (non-bre)	400000	4000	0
3	Tunez	Bubulcus ibis	Cattle Egret	ibis, SW Europe	250,000-310,000	2800	1
5	Egipto	Anas crecca	Common Teal	crecca, SW Asia, NE Africa (non-bre)	1500000	15000	0
5	Egipto	Anas penelope	Eurasian Wigeon	SW Asia, NE Africa (non-bre)	250000	2500	0
3	Tunez	Calidris alba	Sanderling	E Atlantic (non-bre)	123000	1200	1
3	Tunez	Calidris alba	Sanderling	SW Asia, E & S Africa (non-bre)	150000	1500	1
5	Egipto	Anas platyrhynchos	Mallard	platyrhynchos, SW Asia (non-bre)	800000	8000	0
5	Egipto	Anas querquedula	Garganey	SW Asia, NE Africa (non-bre)	100,000-200,000	1500	0
3	Tunez	Calidris alpina	Dunlin	alpina	1330000	13300	1
5	Egipto	Anas strepera	Gadwall	strepera, SW Asia, NE Africa (non-bre)	130000	1300	0
3	Tunez	Calidris alpina	Dunlin	centralis, SW Asia, NE Africa, E Mediterranean (non-bre)	500000	5000	1
5	Egipto	Anhinga rufa	African Darter	rufa, S & E Africa	C	1000	0
3	Tunez	Calidris canutus	Red Knot	canutus	400000	3400	1
5	Egipto	Ardea cinerea	Grey Heron	cinerea, Central & SW Asia	C/D	20000	0
3	Tunez	Calidris ferruginea	Curlew Sandpiper	W Africa (non-bre)	1000000	10000	1
5	Egipto	Ardea goliath	Goliath Heron	Sub-Saharan Africa	B/C	1000	0
3	Tunez	Calidris minuta	Little Stint	Europe & West Africa (non-bre)	300000	2000	1
5	Egipto	Ardea purpurea	Purple Heron	purpurea, SW Asia (bre)	B	250	0
3	Tunez	Calidris temminckii	Temminck’s Stint	Europe, W Africa (non-bre)	30,000 - 55,000	600	1
5	Egipto	Ardeola ralloides	Squacco Heron	ralloides, SW Asia (bre)	C	1000	0
3	Tunez	Casmerodius albus	Great Egret	alba, W, C & E Europe, Black Sea & E Mediterranean (bre)	38,800-54,300	470	1
3	Tunez	Charadrius alexandrinus	Kentish Plover	alexandrinus, E Atlantic, W Mediterranean	62,000-70,000	660	1
5	Egipto	Aythya ferina	Common Pochard	SW Asia (non-bre)	350000	3500	0
3	Tunez	Charadrius dubius	Little Ringed Plover	curonicus, W, Central Europe, NW Africa (bre)	200,000-300,000	2500	1
3	Tunez	Charadrius hiaticula	Common Ringed Plover	tundrae	D	10000	1
5	Egipto	Aythya fuligula	Tufted Duck	SW Asia, NE Africa (non-bre)	200000	2000	0
3	Tunez	Charadrius leschenaultii	Greater Sand Plover	columbinus	A	100	1
5	Egipto	Aythya nyroca	Ferruginous Duck	SW Asia & NE Africa (non-bre)	C	1000	0
3	Tunez	Chlidonias hybrida	Whiskered Tern	hybrida, W Europe, W Mediterranean (bre)	16,300-39,800	280	1
5	Egipto	Botaurus stellaris	Great Bittern	stellaris, W & Central Asia (bre)	C	1000	0
3	Tunez	Chlidonias niger	Black Tern	niger	500,000-1,000,000	7500	1
5	Egipto	Burhinus senegalensis	Senegal Thick-knee	(inornatus)	C	250	0
5	Egipto	Butorides striata	Striated Heron	brevipes	A/B	250	0
3	Tunez	Ciconia ciconia	White Stork	ciconia, SW & W Europe (bre)	93000	930	1
3	Tunez	Ciconia nigra	Black Stork	SW Europe (bre)	1,300-1,370	35	1
3	Tunez	Crex crex	Corncrake	W & NW Europe (bre)	10287 - 21129	160	1
3	Tunez	Egretta garzetta	Little Egret	garzetta, W Europe, NW Africa	125,000-143,000	1300	1
3	Tunez	Egretta garzetta	Little Egret	garzetta, C & E Europe, Black Sea, E Mediterranean (bre)	4,400-7,2400	580	1
3	Tunez	Eudromias morinellus	Eurasian Dotterel	Europe (bre)	40,000-120,000	800	1
3	Tunez	Fulica atra	Common Coot	atra, Black Sea, Mediterranean (non-bre)	2500000	20000	1
3	Tunez	Gallinago gallinago	Common Snipe	gallinago, Europe (bre)	>2,500,000	20000	1
5	Egipto	Casmerodius albus	Great Egret	alba, SW Asia (non-bre)	C	1000	0
5	Egipto	Charadrius alexandrinus	Kentish Plover	alexandrinus, SW Asia (bre)	C	1000	0
3	Tunez	Gallinago media	Great Snipe	W Siberia, NE Europe (bre)	D	10000	1
5	Egipto	Charadrius asiaticus	Caspian Plover	Central Asia (bre)	40,000-55,000	480	0
3	Tunez	Gallinago media	Great Snipe	Scandinavia (bre)	18,000-51,000	350	1
3	Tunez	Gallinula chloropus	Common Moorhen	chloropus, Europe, N Africa (bre)	>2,700,000-5,100,000	20000	1
3	Tunez	Glareola pratincola	Collared Pratincole	pratincola, W Mediterranean (bre)	18,000-19,500	190	1
3	Tunez	Grus grus	Common Crane	grus, NE, C Europe (bre)	90000	900	1
3	Tunez	Haematopus ostralegus	Eurasian Oystercatcher	ostralegus	1020000	10200	1
5	Egipto	Charadrius mongolus	Lesser Sand Plover	pamirensis	100,000-150,000	1250	0
5	Egipto	Charadrius pecuarius	Kittlitz's Plover	(allenbyi)	1,000-5,000	30	0
5	Egipto	Charadrius pecuarius	Kittlitz's Plover	pecuarius, E, C & S Africa	100,000-400,000	2500	0
3	Tunez	Himantopus himantopus	Black-winged Stilt	himantopus, Central & E Europe, E Mediterranean (bre)	40,000-60,000	500	1
5	Egipto	Chlidonias hybrida	Whiskered Tern	hybrida, Central Asia (bre)	C	1000	0
5	Egipto	Chlidonias leucopterus	White-winged Tern	Africa (non-br)	2,500,000-3,500,000	20000	0
3	Tunez	Himantopus himantopus	Black-winged Stilt	himantopus, W & SW Europe, W Africa	71,000-82,000	770	1
5	Egipto	Ciconia ciconia	White Stork	ciconia, W Asia (bre)	B	250	0
3	Tunez	Ixobrychus minutus	Little Bittern	minutus, W Europe, NW Africa	11,900 - 17,900	150	1
3	Tunez	Larus audouinii	Audouin's Gull	Mediterranean (bre)	57600	580	1
3	Tunez	Larus cachinnans	Yellow-legged Gull	michahellis	630,000-768,000	7000	1
5	Egipto	Dromas ardeola	Crab Plover	NW Indian Ocean	60,000-80,000	700	0
5	Egipto	Egretta garzetta	Little Egret	garzetta, W Asia (bre)	25,000-100,000	1000	0
3	Tunez	Larus canus	Mew Gull	canus	1,200,000-2,250,000	20000	1
5	Egipto	Egretta gularis	Western Reef-egret	schistacea, NE Africa, Red Sea	B/C	1000	0
3	Tunez	Larus fuscus	Lesser Black-backed Gull	intermedius	325,000-440,000	3800	1
5	Egipto	Fulica atra	Common Coot	atra, SW Asia (non-bre)	2000000	20000	0
3	Tunez	Larus fuscus	Lesser Black-backed Gull	graellsii	530,000-570,000	5500	1
3	Tunez	Larus genei	Slender-billed Gull	Black Sea, Mediterranean	140,000-205,000	1700	1
3	Tunez	Larus melanocephalus	Mediterranean Gull	Europe, SW Asia	360,000-960,000	6600	1
3	Tunez	Larus minutus	Little Gull	N, C & E Europe (bre)	72,000-174,000	1230	1
3	Tunez	Larus ridibundus	Black-headed Gull	West & Central Europe (bre)	3,700,000-4,800,000	20000	1
5	Egipto	Geronticus eremita	Northern Bald Ibis	SW Asia	7	1	0
3	Tunez	Limicola falcinellus	Broad-billed Sandpiper	falcinellus	61,000-64,000	630	1
3	Tunez	Limosa lapponica	Bar-tailed Godwit	taymyrensis, W, SW Africa (non-bre)	600000	6000	1
5	Egipto	Glareola pratincola	Collared Pratincole	pratincola, SW Asia (bre)	B/C	1000	0
3	Tunez	Limosa limosa	Black-tailed Godwit	limosa, E Europe (bre)	90,000-165,000	1300	1
3	Tunez	Limosa limosa	Black-tailed Godwit	limosa, W Europe (bre)	162,000-183,000	1700	1
3	Tunez	Lymnocryptes minimus	Jack Snipe	Europe (bre)	E	175000	1
3	Tunez	Marmaronetta angustirostris	Marbled Teal	W Mediterranean, W Africa	3,000-5,000	40	1
3	Tunez	Netta rufina	Red-crested Pochard	C Europe & W Mediterranean	50000	500	1
5	Egipto	Himantopus himantopus	Black-winged Stilt	himantopus, SW Asia (non-bre)	30,000-70,000	500	0
3	Tunez	Numenius arquata	Eurasian Curlew	arquata	700,000-1,000,000	8500	1
5	Egipto	Ixobrychus minutus	Little Bittern	minutus, W & SW Asia (bre)	C	1000	0
3	Tunez	Numenius arquata	Eurasian Curlew	orientalis, SW Asia, E Africa (non-bre)	C	1000	1
3	Tunez	Numenius phaeopus	Whimbrel	phaeopus, NE Europe (bre)	190,000-340,000	2700	1
3	Tunez	Numenius tenuirostris	Slender-billed Curlew	Mediterranean basin (non-bre)	<50	1	1
3	Tunez	Nycticorax nycticorax	Black-crowned Night-heron	nycticorax, C & E Europe, Black Sea, E Mediterranean (bre)	92,100-138,000	1200	1
3	Tunez	Nycticorax nycticorax	Black-crowned Night-heron	nycticorax, W Europe, NW Africa (bre)	61,000-97,000	790	1
3	Tunez	Phalacrocorax aristotelis	European Shag	desmarestii	30000	300	1
3	Tunez	Phalacrocorax carbo	Great Cormorant	sinensis, Black Sea, Mediterranean	350,000-450,000	4000	1
5	Egipto	Larus genei	Slender-billed Gull	W, SW & S Asia (bre)	150000	1500	0
3	Tunez	Philomachus pugnax	Ruff	W Africa (non-bre)	1,000,000-1,500,000	12500	1
5	Egipto	Larus hemprichii	Sooty Gull	NW Indian Ocean, Red Sea	150,000-300,000	2300	0
3	Tunez	Phoenicopterus roseus	Greater Flamingo	W Mediterranean	100,000-165,000	1325	1
5	Egipto	Larus leucophthalmus	White-eyed Gull	Red Sea	37,000-44,000	405	0
3	Tunez	Platalea leucorodia	Eurasian Spoonbill	leucorodia, C, SE Europe (bre)	11700	120	1
3	Tunez	Platalea leucorodia	Eurasian Spoonbill	leucorodia, E Atlantic	11300	110	1
3	Tunez	Plegadis falcinellus	Glossy Ibis	falcinellus, E & S Europe (bre)	48,000-66,000	570	1
5	Egipto	Larus ridibundus	Black-headed Gull	SW Asia, E Africa (non-bre)	250000	2500	0
3	Tunez	Pluvialis apricaria	Eurasian Golden Plover	altifrons, N Europe, extreme W Siberia (bre)	500,000-1,000,000	7500	1
3	Tunez	Pluvialis squatarola	Grey Plover	squatarola, E Atlantic (non-bre)	250000	2500	1
5	Egipto	Limosa limosa	Black-tailed Godwit	limosa, W Asia (bre)	C	1000	0
3	Tunez	Pluvialis squatarola	Grey Plover	squatarola, SW Asia, E & S Africa (non-bre)	90000	900	1
3	Tunez	Podiceps cristatus	Great Crested Grebe	cristatus, N & W Europe (non-bre)	290,000-420,000	3600	1
3	Tunez	Podiceps nigricollis	Black-necked Grebe	nigricollis, Europe, N Africa	159,000-288,000	2200	1
3	Tunez	Porphyrio porphyrio	Purple Swamphen	porphyrio	B	250	1
3	Tunez	Porzana parva	Little Crake	parva	D	10000	1
5	Egipto	Numenius phaeopus	Whimbrel	phaeopus, W Siberia (bre)	D	10000	0
3	Tunez	Porzana porzana	Spotted Crake	W & NW Europe (bre)	13179 - 19044	10000	1
3	Tunez	Porzana pusilla	Baillon's Crake	intermedia,	2,000-10,000-	60	1
5	Egipto	Nycticorax nycticorax	Black-crowned Night-heron	nycticorax, W Asia (bre)	C	1000	0
3	Tunez	Rallus aquaticus	Water Rail	aquaticus	D	10000	1
3	Tunez	Recurvirostra avosetta	Pied Avocet	Mediterranean & SE Europe (bre)	47000	470	1
3	Tunez	Rissa tridactyla	Black-legged Kittiwake	tridactyla, East Atlantic (bre)	8400000	20000	1
5	Egipto	Pelecanus rufescens	Pink-backed Pelican	rufescens	50,000-100,000	750	0
3	Tunez	Scolopax rusticola	Eurasian Woodcock	Europe (Bre)	10,000,000-25,000,000	20000	1
3	Tunez	Sterna albifrons	Little Tern	albifrons, W Europe (bre)	42,500-55,500	490	1
3	Tunez	Sterna caspia	Caspian Tern	Europe (bre)	8,000-11,000	95	1
3	Tunez	Sterna hirundo	Common Tern	hirundo, S, W Europe (bre)	170,000-210,000	1900	1
3	Tunez	Sterna hirundo	Common Tern	hirundo, N, E Europe (bre)	630,000-1,500,000	11000	1
3	Tunez	Sterna nilotica	Gull-billed Tern	nilotica, W Europe & W Africa (bre)	14,000-21,000	180	1
3	Tunez	Sterna sandvicensis	Sandwich Tern	sandvicensis, Black Sea (bre)	61,000-197,000	1300	1
3	Tunez	Tachybaptus ruficollis	Little Grebe	ruficollis	300,000-510,000	4000	1
3	Tunez	Tadorna ferruginea	Ruddy Shelduck	NW Africa	3000	30	1
3	Tunez	Tadorna tadorna	Common Shelduck	Black Sea, Mediterranean	75000	750	1
5	Egipto	Plectropterus gambensis	Spur-winged Goose	gambensis, E Africa	200,000-300,000	2500	0
3	Tunez	Tringa erythropus	Spotted Redshank	Europe (bre)	60,000-120,000	900	1
5	Egipto	Plegadis falcinellus	Glossy Ibis	falcinellus, SW Asia (bre)	C	1000	0
3	Tunez	Tringa glareola	Wood Sandpiper	NW Europe (bre)	900,000-1,200,000	10500	1
3	Tunez	Tringa nebularia	Common Greenshank	NW Europe (bre)	190,000-270,000	2300	1
3	Tunez	Tringa ochropus	Green Sandpiper	Europe (bre)	1,000,000-2,400,000	17000	1
3	Tunez	Tringa stagnatilis	Marsh Sandpiper	C & NE Europe (bre)	14,000-40,000	270	1
3	Tunez	Tringa totanus	Common Redshank	totanus Northern Europe (breeding)	200,000-300,000	2500	1
3	Tunez	Vanellus vanellus	Northern Lapwing	Europe & W Asia (bre)	5,500,000 - 9,500,000	75000	1
4	Lybian Arab..	Actitis hypoleucos	Common Sandpiper	N, W & C Europe (bre)	1,500,000-2,000,000	17500	1
4	Lybian Arab..	Actitis hypoleucos	Common Sandpiper	E Europe, W Asia (bre)	E	20000	1
4	Lybian Arab..	Anas acuta	Northern Pintail	SW Asia, E & NE Africa (non-bre)	700000	7000	1
4	Lybian Arab..	Anas acuta	Northern Pintail	Black Sea, Mediterranean, W Africa (non-bre)	750000	7500	1
4	Lybian Arab..	Anas clypeata	Northern Shoveler	Black Sea, Mediterranean, W Africa (non-bre)	450000	4500	1
5	Egipto	Recurvirostra avosetta	Pied Avocet	SW Asia (bre)	B	250	0
5	Egipto	Rostratula benghalensis	Greater Painted-snipe	benghalensis, Lower Nile	A	250	0
5	Egipto	Rynchops flavirostris	African Skimmer	East & Southern Africa	8,000-12,000	100	0
4	Lybian Arab..	Anas crecca	Common Teal	crecca, Black Sea, Mediterranean (non-bre)	750,000-1,375,000	10600	1
4	Lybian Arab..	Anas penelope	Eurasian Wigeon	Black Sea, Mediterranean (non-bre)	300000	3000	1
5	Egipto	Sterna anaethetus	Bridled Tern	fuligula	D	10000	0
5	Egipto	Sterna bengalensis	Lesser Crested Tern	par	40,000-47,000	440	0
5	Egipto	Sterna bergii	Great Crested Tern	velox, Red Sea & NE Africa (bre)	20000	200	0
4	Lybian Arab..	Anas platyrhynchos	Mallard	platyrhynchos, W Mediterranean (non-bre)	1000000	10000	1
5	Egipto	Sterna caspia	Caspian Tern	Caspian (bre)	9,000-16,500	130	0
4	Lybian Arab..	Anas platyrhynchos	Mallard	platyrhynchos, Black Sea, E Mediterranean (non-bre)	2000000	20000	1
4	Lybian Arab..	Anas querquedula	Garganey	W Africa (non-bre)	2000000	20000	1
5	Egipto	Sterna repressa	White-cheeked Tern	N & W Indian Ocean, Red Sea	600000	6000	0
4	Lybian Arab..	Anas strepera	Gadwall	strepera, C Europe, Black Sea, Mediterranean (non-bre)	75,000-150,000	1100	1
5	Egipto	Sterna saundersi	Saunders's Tern	N & W Indian Ocean, Red Sea	40,000-100,000	700	0
4	Lybian Arab..	Ardea cinerea	Grey Heron	cinerea, C & E Europe (bre)	189,000-256,000	2200	1
4	Lybian Arab..	Ardea cinerea	Grey Heron	cinerea, W Europe, NW Africa (bre)	263,000-286,000	2700	1
4	Lybian Arab..	Ardea purpurea	Purple Heron	purpurea, C & E Europe, Black Sea, Mediterranean	135,000-300,000	2200	1
5	Egipto	Tadorna tadorna	Common Shelduck	Caspian, SW Asia (non-bre)	80000	800	0
4	Lybian Arab..	Ardea purpurea	Purple Heron	purpurea, SW & NW Europe, NW Africa (bre)	11,500-12,100	120	1
4	Lybian Arab..	Ardeola ralloides	Squacco Heron	ralloides, C & E Europe, Black Sea & E Mediterranean (bre)	42,000-76,000	600	1
4	Lybian Arab..	Ardeola ralloides	Squacco Heron	ralloides, SW Europe, NW Africa (bre)	2,700-5,600	40	1
4	Lybian Arab..	Arenaria interpres	Ruddy Turnstone	interpres, SW Asia, E & S Africa (non-bre)	100000	1000	1
4	Lybian Arab..	Arenaria interpres	Ruddy Turnstone	interpres, Fennoscandia, NW Russia (bre)	45,000-120,000	830	1
4	Lybian Arab..	Aythya ferina	Common Pochard	C Europe, Black Sea, Mediterranean (non-bre)	1000000	10000	1
5	Egipto	Tringa ochropus	Green Sandpiper	W Asia (bre)	D/E	20000	0
4	Lybian Arab..	Aythya fuligula	Tufted Duck	C Europe, Black Sea, Mediterranean (non-bre)	700000	7000	1
4	Lybian Arab..	Aythya nyroca	Ferruginous Duck	E Europe, E Mediterranean, Black Sea (bre)	36,000-54,000	450	1
4	Lybian Arab..	Botaurus stellaris	Great Bittern	stellaris, C & E Europe, Black Sea, E Mediterranean (bre)	53,800-124,200	900	1
4	Lybian Arab..	Bubulcus ibis	Cattle Egret	ibis, E Mediterranean, SW Asia (bre)	B/C	1000	1
5	Egipto	Vanellus gregarius	Sociable Lapwing	SW Asia & NE Africa (non-bre)	3,200 - 11,000	8	0
4	Lybian Arab..	Bubulcus ibis	Cattle Egret	ibis, NW Africa	100,000-150,000	1300	1
5	Egipto	Vanellus spinosus	Spur-winged Lapwing	Africa	100,000-700,000	4000	0
4	Lybian Arab..	Calidris alba	Sanderling	SW Asia, E & S Africa (non-bre)	150000	1500	1
4	Lybian Arab..	Calidris alba	Sanderling	E Atlantic (non-bre)	123000	1200	1
4	Lybian Arab..	Calidris alpina	Dunlin	centralis, SW Asia, NE Africa, E Mediterranean (non-bre)	500000	5000	1
4	Lybian Arab..	Calidris canutus	Red Knot	canutus	400000	3400	1
4	Lybian Arab..	Calidris ferruginea	Curlew Sandpiper	E & S Africa (non-bre)	400000	4000	1
12	Kuwait	Anas clypeata	Northern Shoveler	SW Asia, NE & E Africa (non-bre)	400000	4000	0
12	Kuwait	Anas crecca	Common Teal	crecca, SW Asia, NE Africa (non-bre)	1500000	15000	0
12	Kuwait	Anas penelope	Eurasian Wigeon	SW Asia, NE Africa (non-bre)	250000	2500	0
12	Kuwait	Anas platyrhynchos	Mallard	platyrhynchos, SW Asia (non-bre)	800000	8000	0
12	Kuwait	Anas querquedula	Garganey	SW Asia, NE Africa (non-bre)	100,000-200,000	1500	0
12	Kuwait	Anas strepera	Gadwall	strepera, SW Asia, NE Africa (non-bre)	130000	1300	0
12	Kuwait	Anser albifrons	Greater White-fronted Goose	albifrons, Caspian, Iran, Iraq (non-bre)	15000	150	0
4	Lybian Arab..	Calidris ferruginea	Curlew Sandpiper	W Africa (non-bre)	1000000	10000	1
4	Lybian Arab..	Calidris minuta	Little Stint	SW Asia, E & S Africa (non-bre)	1000000	10000	1
12	Kuwait	Ardea cinerea	Grey Heron	cinerea, Central & SW Asia	C/D	20000	0
12	Kuwait	Ardea goliath	Goliath Heron	SW Asia	50	1	0
12	Kuwait	Ardea purpurea	Purple Heron	purpurea, SW Asia (bre)	B	250	0
12	Kuwait	Ardeola ralloides	Squacco Heron	ralloides, SW Asia (bre)	C	1000	0
4	Lybian Arab..	Calidris minuta	Little Stint	Europe & West Africa (non-bre)	300000	2000	1
12	Kuwait	Aythya ferina	Common Pochard	SW Asia (non-bre)	350000	3500	0
12	Kuwait	Aythya fuligula	Tufted Duck	SW Asia, NE Africa (non-bre)	200000	2000	0
12	Kuwait	Aythya nyroca	Ferruginous Duck	SW Asia & NE Africa (non-bre)	C	1000	0
12	Kuwait	Botaurus stellaris	Great Bittern	stellaris, W & Central Asia (bre)	C	1000	0
4	Lybian Arab..	Calidris temminckii	Temminck’s Stint	Europe, W Africa (non-bre)	30,000 - 55,000	600	1
4	Lybian Arab..	Calidris temminckii	Temminck’s Stint	SW Asia, E Africa (non-bre)	D/E	20000	1
4	Lybian Arab..	Casmerodius albus	Great Egret	alba, W, C & E Europe, Black Sea & E Mediterranean (bre)	38,800-54,300	470	1
4	Lybian Arab..	Charadrius alexandrinus	Kentish Plover	alexandrinus, E Atlantic, W Mediterranean	62,000-70,000	660	1
4	Lybian Arab..	Charadrius alexandrinus	Kentish Plover	alexandrinus, Black Sea, E Mediterranean (bre)	32,000-49,000	410	1
4	Lybian Arab..	Charadrius dubius	Little Ringed Plover	curonicus, W, Central Europe, NW Africa (bre)	200,000-300,000	2500	1
12	Kuwait	Calidris tenuirostris	Great Knot	SW & W S Asia (non-bre)	2,000-5,000	35	0
12	Kuwait	Casmerodius albus	Great Egret	alba, SW Asia (non-bre)	C	1000	0
12	Kuwait	Charadrius alexandrinus	Kentish Plover	alexandrinus, SW Asia (bre)	C	1000	0
12	Kuwait	Charadrius asiaticus	Caspian Plover	Central Asia (bre)	40,000-55,000	480	0
4	Lybian Arab..	Charadrius hiaticula	Common Ringed Plover	tundrae	D	10000	1
4	Lybian Arab..	Charadrius leschenaultii	Greater Sand Plover	columbinus	A	100	1
4	Lybian Arab..	Chlidonias hybrida	Whiskered Tern	hybrida, W Europe, W Mediterranean (bre)	16,300-39,800	280	1
4	Lybian Arab..	Chlidonias hybrida	Whiskered Tern	hybrida, E Europe, E Mediterranean (bre)	98,000-107,500	1000	1
12	Kuwait	Charadrius mongolus	Lesser Sand Plover	pamirensis	100,000-150,000	1250	0
12	Kuwait	Chlidonias hybrida	Whiskered Tern	hybrida, Central Asia (bre)	C	1000	0
12	Kuwait	Chlidonias leucopterus	White-winged Tern	Africa (non-br)	2,500,000-3,500,000	20000	0
12	Kuwait	Ciconia ciconia	White Stork	ciconia, W Asia (bre)	B	250	0
4	Lybian Arab..	Chlidonias niger	Black Tern	niger	500,000-1,000,000	7500	1
4	Lybian Arab..	Ciconia ciconia	White Stork	ciconia, SW & W Europe (bre)	93000	930	1
12	Kuwait	Cygnus olor	Mute Swan	W & Central Asia, Caspian	250000	2500	0
12	Kuwait	Dromas ardeola	Crab Plover	NW Indian Ocean	60,000-80,000	700	0
12	Kuwait	Egretta garzetta	Little Egret	garzetta, W Asia (bre)	25,000-100,000	1000	0
12	Kuwait	Egretta gularis	Western Reef-egret	schistacea, SW, South Asia	17000	170	0
4	Lybian Arab..	Ciconia ciconia	White Stork	ciconia, C & E Europe + Syria, Israel (bre)	390,000-400,000	4000	1
12	Kuwait	Fulica atra	Common Coot	atra, SW Asia (non-bre)	2000000	20000	0
4	Lybian Arab..	Ciconia nigra	Black Stork	SW Europe (bre)	1,300-1,370	35	1
4	Lybian Arab..	Ciconia nigra	Black Stork	C, E Europe (bre)	19,500-28,000	250	1
12	Kuwait	Gallinula chloropus	Common Moorhen	chloropus, SW Asia (non-bre)	D	10000	0
12	Kuwait	Glareola pratincola	Collared Pratincole	pratincola, SW Asia (bre)	B/C	1000	0
4	Lybian Arab..	Crex crex	Corncrake	C & E Europe, Asia (bre)	E	76000	1
4	Lybian Arab..	Crex crex	Corncrake	W & NW Europe (bre)	10287 - 21129	160	1
12	Kuwait	Himantopus himantopus	Black-winged Stilt	himantopus, SW Asia (non-bre)	30,000-70,000	500	0
12	Kuwait	Ixobrychus minutus	Little Bittern	minutus, W & SW Asia (bre)	C	1000	0
4	Lybian Arab..	Egretta garzetta	Little Egret	garzetta, W Europe, NW Africa	125,000-143,000	1300	1
4	Lybian Arab..	Egretta garzetta	Little Egret	garzetta, C & E Europe, Black Sea, E Mediterranean (bre)	4,400-7,2400	580	1
4	Lybian Arab..	Eudromias morinellus	Eurasian Dotterel	Europe (bre)	40,000-120,000	800	1
4	Lybian Arab..	Eudromias morinellus	Eurasian Dotterel	Asia (bre)	B/C	1000	1
12	Kuwait	Larus genei	Slender-billed Gull	W, SW & S Asia (bre)	150000	1500	0
12	Kuwait	Larus hemprichii	Sooty Gull	NW Indian Ocean, Red Sea	150,000-300,000	2300	0
4	Lybian Arab..	Fulica atra	Common Coot	atra, Black Sea, Mediterranean (non-bre)	2500000	20000	1
12	Kuwait	Larus ridibundus	Black-headed Gull	SW Asia, E Africa (non-bre)	250000	2500	0
4	Lybian Arab..	Gallinago gallinago	Common Snipe	gallinago, W Siberia (bre)	E	20000	1
12	Kuwait	Limosa lapponica	Bar-tailed Godwit	taymyrensis, E Africa, SW, S Asia (non-bre)	100,000-150,000	1300	0
12	Kuwait	Limosa limosa	Black-tailed Godwit	limosa, W Asia (bre)	C	1000	0
4	Lybian Arab..	Gallinago gallinago	Common Snipe	gallinago, Europe (bre)	>2,500,000	20000	1
12	Kuwait	Marmaronetta angustirostris	Marbled Teal	SW Asia (non-bre)	5,000-15,000	100	0
12	Kuwait	Mergus serrator	Red-breasted Merganser	SW & C Asia (non-bre)	<10,000	100	0
12	Kuwait	Netta rufina	Red-crested Pochard	C & SW Asia (non-bre)	250000	2500	0
4	Lybian Arab..	Gallinago media	Great Snipe	W Siberia, NE Europe (bre)	D	10000	1
12	Kuwait	Numenius phaeopus	Whimbrel	alboaxillaris	A	100	0
12	Kuwait	Numenius phaeopus	Whimbrel	phaeopus, W Siberia (bre)	D	10000	0
4	Lybian Arab..	Gallinago media	Great Snipe	Scandinavia (bre)	18,000-51,000	350	1
12	Kuwait	Nycticorax nycticorax	Black-crowned Night-heron	nycticorax, W Asia (bre)	C	1000	0
4	Lybian Arab..	Gallinula chloropus	Common Moorhen	chloropus, Europe, N Africa (bre)	>2,700,000-5,100,000	20000	1
12	Kuwait	Pelecanus crispus	Dalmatian Pelican	SW, S Asia (non-bre)	6,000-9,000	75	0
4	Lybian Arab..	Glareola nordmanni	Black-winged Pratincole	E Europe - Central Asia	152,000 - 190,000	2370	1
12	Kuwait	Phalacrocorax carbo	Great Cormorant	sinensis, SW Asia (non-bre)	100000	1000	0
12	Kuwait	Phalacrocorax nigrogularis	Socotra Cormorant	Arabian coast	270000	2700	0
12	Kuwait	Phalacrocorax pygmeus	Pygmy Cormorant	SW Asia (non-bre)	C	1000	0
4	Lybian Arab..	Glareola pratincola	Collared Pratincole	pratincola, W Mediterranean (bre)	18,000-19,500	190	1
4	Lybian Arab..	Glareola pratincola	Collared Pratincole	pratincola, Black Sea, E Mediterranean (bre)	16,000-32,000	240	1
4	Lybian Arab..	Grus grus	Common Crane	grus, SW Asia, NE Africa (non-bre)	35000	350	1
12	Kuwait	Platalea leucorodia	Eurasian Spoonbill	(major), SW, S Asia (non-bre)	C	1000	0
12	Kuwait	Plegadis falcinellus	Glossy Ibis	falcinellus, SW Asia (bre)	C	1000	0
12	Kuwait	Pluvialis fulva	Pacific Golden Plover	SW & S Asia, E Africa (non-bre)	50,000-100,000	750	0
4	Lybian Arab..	Grus grus	Common Crane	grus, NE, C Europe (bre)	90000	900	1
12	Kuwait	Podiceps cristatus	Great Crested Grebe	cristatus, Caspian Sea (non-bre)	10000	100	0
12	Kuwait	Podiceps nigricollis	Black-necked Grebe	nigricollis, SW & S Asia (non-bre)	25000	250	0
4	Lybian Arab..	Haematopus ostralegus	Eurasian Oystercatcher	ostralegus	1020000	10200	1
4	Lybian Arab..	Himantopus himantopus	Black-winged Stilt	himantopus, Central & E Europe, E Mediterranean (bre)	40,000-60,000	500	1
4	Lybian Arab..	Himantopus himantopus	Black-winged Stilt	himantopus, W & SW Europe, W Africa	71,000-82,000	770	1
4	Lybian Arab..	Himantopus himantopus	Black-winged Stilt	himantopus, Sub-Saharan Africa	100,000-200,000	1500	1
4	Lybian Arab..	Ixobrychus minutus	Little Bittern	minutus, C & E Europe, Black Sea and E Mediterranean (bre)	110,00 - 325,000	2200	1
12	Kuwait	Rallus aquaticus	Water Rail	korejewi		20000	0
4	Lybian Arab..	Ixobrychus minutus	Little Bittern	minutus, W Europe, NW Africa	11,900 - 17,900	150	1
12	Kuwait	Recurvirostra avosetta	Pied Avocet	SW Asia (bre)	B	250	0
12	Kuwait	Sterna albifrons	Little Tern	albifrons, SW Asia (bre)	B	250	0
12	Kuwait	Sterna anaethetus	Bridled Tern	fuligula	D	10000	0
12	Kuwait	Sterna bengalensis	Lesser Crested Tern	bengalensis	150,000-180,000	1700	0
12	Kuwait	Sterna bergii	Great Crested Tern	velox, Persian Gulf & Indian Ocean (bre)	D	10000	0
12	Kuwait	Sterna caspia	Caspian Tern	Caspian (bre)	9,000-16,500	130	0
12	Kuwait	Sterna fuscata	Sooty Tern	nubilosa	>13,500,000	20000	0
12	Kuwait	Sterna hirundo	Common Tern	hirundo, W Asia (bre)	C/D	20000	0
12	Kuwait	Sterna nilotica	Gull-billed Tern	nilotica, SW Asia (non-bre)	B	250	0
12	Kuwait	Sterna repressa	White-cheeked Tern	N & W Indian Ocean, Red Sea	600000	6000	0
12	Kuwait	Sterna sandvicensis	Sandwich Tern	sandvicensis, Caspian (bre)	110000	1100	0
12	Kuwait	Sterna saundersi	Saunders's Tern	N & W Indian Ocean, Red Sea	40,000-100,000	700	0
4	Lybian Arab..	Larus audouinii	Audouin's Gull	Mediterranean (bre)	57600	580	1
12	Kuwait	Tadorna ferruginea	Ruddy Shelduck	W Asia, Caspian, Iran, Iraq	50000	500	0
12	Kuwait	Tadorna tadorna	Common Shelduck	Caspian, SW Asia (non-bre)	80000	800	0
12	Kuwait	Threskiornis aethiopicus	African Sacred Ibis	Iraq, Iran	200	2	0
4	Lybian Arab..	Larus cachinnans	Yellow-legged Gull	michahellis	630,000-768,000	7000	1
4	Lybian Arab..	Larus cachinnans	Yellow-legged Gull	cachinnans	D/E	20000	1
4	Lybian Arab..	Larus canus	Mew Gull	canus	1,200,000-2,250,000	20000	1
12	Kuwait	Tringa ochropus	Green Sandpiper	W Asia (bre)	D/E	20000	0
4	Lybian Arab..	Larus fuscus	Lesser Black-backed Gull	graellsii	530,000-570,000	5500	1
4	Lybian Arab..	Larus fuscus	Lesser Black-backed Gull	fuscus	55500	550	1
4	Lybian Arab..	Larus fuscus	Lesser Black-backed Gull	intermedius	325,000-440,000	3800	1
4	Lybian Arab..	Larus genei	Slender-billed Gull	Black Sea, Mediterranean	140,000-205,000	1700	1
4	Lybian Arab..	Larus melanocephalus	Mediterranean Gull	Europe, SW Asia	360,000-960,000	6600	1
4	Lybian Arab..	Larus minutus	Little Gull	Black, Caspian & E Mediterranean Seas (non-bre)	C	1000	1
4	Lybian Arab..	Larus minutus	Little Gull	N, C & E Europe (bre)	72,000-174,000	1230	1
9	Mali	Actophilornis africanus	African Jacana	Sub-Saharan Africa	E	20000	0	0
9	Mali	Alopochen aegyptiaca	Egyptian Goose	W Africa	5,000-10,000	75	0
9	Mali	Amaurornis flavirostra	Black Crake	Sub-Saharan Africa	E	20000	0
4	Lybian Arab..	Larus ridibundus	Black-headed Gull	West & Central Europe (bre)	3,700,000-4,800,000	20000	1
4	Lybian Arab..	Larus ridibundus	Black-headed Gull	East Europe (bre)	770,000-1,800,000	13000	1
4	Lybian Arab..	Limicola falcinellus	Broad-billed Sandpiper	falcinellus	61,000-64,000	630	1
4	Lybian Arab..	Limosa lapponica	Bar-tailed Godwit	taymyrensis, W, SW Africa (non-bre)	600000	6000	1
4	Lybian Arab..	Limosa limosa	Black-tailed Godwit	limosa, E Europe (bre)	90,000-165,000	1300	1
9	Mali	Anas sparsa	African Black Duck	(leucostigma) Guinea	100	1	0
9	Mali	Anastomus lamelligerus	African Openbill	lamelligerus	300,000-500,000	4000	0
9	Mali	Anhinga rufa	African Darter	rufa, W Africa	A/B	250	0
4	Lybian Arab..	Limosa limosa	Black-tailed Godwit	limosa, W Europe (bre)	162,000-183,000	1700	1
9	Mali	Ardea cinerea	Grey Heron	cinerea, Sub-Saharan Africa (bre)	D	10000	0
4	Lybian Arab..	Lymnocryptes minimus	Jack Snipe	Europe (bre)	E	175000	1
9	Mali	Ardea goliath	Goliath Heron	Sub-Saharan Africa	B/C	1000	0
9	Mali	Ardea melanocephala	Black-headed Heron	Africa	100,000-500,000	3000	0
4	Lybian Arab..	Lymnocryptes minimus	Jack Snipe	W Siberia (bre)		20000	1
4	Lybian Arab..	Marmaronetta angustirostris	Marbled Teal	W Mediterranean, W Africa	3,000-5,000	40	1
4	Lybian Arab..	Netta rufina	Red-crested Pochard	Black Sea, E Mediterranean (non-bre)	20,000-43,500	320	1
4	Lybian Arab..	Numenius arquata	Eurasian Curlew	orientalis, SW Asia, E Africa (non-bre)	C	1000	1
9	Mali	Ardeola ralloides	Squacco Heron	paludivaga	300,000-600,000	4500	0
4	Lybian Arab..	Numenius phaeopus	Whimbrel	phaeopus, NE Europe (bre)	190,000-340,000	2700	1
4	Lybian Arab..	Numenius tenuirostris	Slender-billed Curlew	Mediterranean basin (non-bre)	<50	1	1
4	Lybian Arab..	Nycticorax nycticorax	Black-crowned Night-heron	nycticorax, W Europe, NW Africa (bre)	61,000-97,000	790	1
4	Lybian Arab..	Nycticorax nycticorax	Black-crowned Night-heron	nycticorax, C & E Europe, Black Sea, E Mediterranean (bre)	92,100-138,000	1200	1
4	Lybian Arab..	Phalacrocorax aristotelis	European Shag	desmarestii	30000	300	1
9	Mali	Balearica pavonina	Black Crowned-crane	pavonina	15000	150	0
9	Mali	Bostrychia hagedash	Hadada Ibis	brevirostris	B/C	1000	0
4	Lybian Arab..	Phalacrocorax carbo	Great Cormorant	sinensis, Black Sea, Mediterranean	350,000-450,000	4000	1
4	Lybian Arab..	Phalacrocorax pygmeus	Pygmy Cormorant	SE Europe, Turkey	60,000-81,000	700	1
4	Lybian Arab..	Philomachus pugnax	Ruff	W Africa (non-bre)	1,000,000-1,500,000	12500	1
9	Mali	Burhinus senegalensis	Senegal Thick-knee	senegalensis	C	250	0
9	Mali	Butorides striata	Striated Heron	atricapilla	D	10000	0
4	Lybian Arab..	Philomachus pugnax	Ruff	E & S Africa (non-bre)	E	20000	1
4	Lybian Arab..	Phoenicopterus roseus	Greater Flamingo	South & Southwest Asia	240000	2400	1
4	Lybian Arab..	Phoenicopterus roseus	Greater Flamingo	East Mediterranean	60000	600	1
4	Lybian Arab..	Phoenicopterus roseus	Greater Flamingo	W Mediterranean	100,000-165,000	1325	1
4	Lybian Arab..	Platalea leucorodia	Eurasian Spoonbill	leucorodia, C, SE Europe (bre)	11700	120	1
4	Lybian Arab..	Platalea leucorodia	Eurasian Spoonbill	leucorodia, E Atlantic	11300	110	1
4	Lybian Arab..	Plegadis falcinellus	Glossy Ibis	falcinellus, E & S Europe (bre)	48,000-66,000	570	1
4	Lybian Arab..	Pluvialis apricaria	Eurasian Golden Plover	altifrons, N Europe, extreme W Siberia (bre)	500,000-1,000,000	7500	1
4	Lybian Arab..	Pluvialis squatarola	Grey Plover	squatarola, SW Asia, E & S Africa (non-bre)	90000	900	1
9	Mali	Charadrius forbesi	Forbes's Plover	Sub-Saharan Africa	10,000 - 50,000	1000	0	0
4	Lybian Arab..	Pluvialis squatarola	Grey Plover	squatarola, E Atlantic (non-bre)	250000	2500	1
9	Mali	Charadrius marginatus	White-fronted Plover	mechowi, West Africa	10,000-15,000	130	0
9	Mali	Charadrius pecuarius	Kittlitz's Plover	pecuarius, West Africa	20,000-50,000	350	0
4	Lybian Arab..	Podiceps cristatus	Great Crested Grebe	cristatus, Black Sea, Mediterranean (non-bre)	580,000-870,000	7250	1
9	Mali	Chlidonias leucopterus	White-winged Tern	Africa (non-br)	2,500,000-3,500,000	20000	0
9	Mali	Ciconia abdimii	Abdim's Stork	Africa	300,000-600,000	4500	0
4	Lybian Arab..	Podiceps cristatus	Great Crested Grebe	cristatus, N & W Europe (non-bre)	290,000-420,000	3600	1
9	Mali	Ciconia episcopus	Woolly-necked Stork	microscelis	B/C	1000	0
4	Lybian Arab..	Podiceps nigricollis	Black-necked Grebe	nigricollis, Europe, N Africa	159,000-288,000	2200	1
9	Mali	Crecopsis egregia	African Crake	Sub-Saharan Africa		0	0	0
4	Lybian Arab..	Porphyrio porphyrio	Purple Swamphen	porphyrio	B	250	1
9	Mali	Dendrocygna bicolor	Fulvous Whistling-duck	W Africa	150,000-350,000	2500	0
9	Mali	Dendrocygna viduata	White-faced Whistling-duck	W Africa	600,000-700,000	6500	0
9	Mali	Egretta ardesiaca	Black Heron	Africa	C	1000	0
4	Lybian Arab..	Porzana parva	Little Crake	parva	D	10000	1
4	Lybian Arab..	Porzana porzana	Spotted Crake	W & NW Europe (bre)	13179 - 19044	10000	1
4	Lybian Arab..	Porzana porzana	Spotted Crake	C Europe & W Asia (bre)	D	10000	1
9	Mali	Egretta gularis	Western Reef-egret	gularis	B/C	1000	0
9	Mali	Ephippiorhynchus senegalensis	Saddle-billed Stork	Africa	A/B	250	0
4	Lybian Arab..	Porzana pusilla	Baillon's Crake	intermedia,	2,000-10,000-	60	1
4	Lybian Arab..	Rallus aquaticus	Water Rail	aquaticus	D	10000	1
4	Lybian Arab..	Recurvirostra avosetta	Pied Avocet	Mediterranean & SE Europe (bre)	47000	470	1
4	Lybian Arab..	Scolopax rusticola	Eurasian Woodcock	Europe (Bre)	10,000,000-25,000,000	20000	1
9	Mali	Gallinula angulata	Lesser Moorhen	Sub-Saharan Africa	C/D	20000	0	0
4	Lybian Arab..	Scolopax rusticola	Eurasian Woodcock	W Asia (bre)		20000	1
4	Lybian Arab..	Sterna albifrons	Little Tern	albifrons, E Europe (bre)	63,500-112,500	880	1
9	Mali	Geronticus eremita	Northern Bald Ibis	Morocco	227	2	0
9	Mali	Glareola cinerea	Grey Pratincole	(colorata)	A	100	0
4	Lybian Arab..	Sterna albifrons	Little Tern	albifrons, W Europe (bre)	42,500-55,500	490	1
9	Mali	Glareola nuchalis	Rock Pratincole	liberiae	100,000 - 300,000	10000	0
4	Lybian Arab..	Sterna caspia	Caspian Tern	Europe (bre)	8,000-11,000	95	1
4	Lybian Arab..	Sterna hirundo	Common Tern	hirundo, N, E Europe (bre)	630,000-1,500,000	11000	1
9	Mali	Gorsachius leuconotus	White-backed Night-heron	Africa	C	1000	0
4	Lybian Arab..	Sterna nilotica	Gull-billed Tern	nilotica, W Europe & W Africa (bre)	14,000-21,000	180	1
4	Lybian Arab..	Sterna nilotica	Gull-billed Tern	nilotica, Black Sea, E Mediterranean (bre)	24,000-52,000	380	1
9	Mali	Ixobrychus minutus	Little Bittern	minutus, South Asia	B	250	0
4	Lybian Arab..	Sterna sandvicensis	Sandwich Tern	sandvicensis, Black Sea (bre)	61,000-197,000	1300	1
4	Lybian Arab..	Tachybaptus ruficollis	Little Grebe	capensis, Sub-Saharan Africa	D	10000	1
9	Mali	Ixobrychus sturmii	Dwarf Bittern	Africa	C	1000	0
9	Mali	Larus cirrocephalus	Grey-headed Gull	poiocephalus, West Africa	30000	300	0
4	Lybian Arab..	Tachybaptus ruficollis	Little Grebe	ruficollis	300,000-510,000	4000	1
4	Lybian Arab..	Tadorna tadorna	Common Shelduck	Black Sea, Mediterranean	75000	750	1
4	Lybian Arab..	Tringa erythropus	Spotted Redshank	W Siberia (bre)	B/C	1000	1
9	Mali	Leptoptilos crumeniferus	Marabou Stork	Africa	200,000-500,000	3500	0
4	Lybian Arab..	Tringa erythropus	Spotted Redshank	Europe (bre)	60,000-120,000	900	1
4	Lybian Arab..	Tringa glareola	Wood Sandpiper	NE Europe, W Siberia (bre)	>2,000,000	20000	1
4	Lybian Arab..	Tringa glareola	Wood Sandpiper	NW Europe (bre)	900,000-1,200,000	10500	1
4	Lybian Arab..	Tringa nebularia	Common Greenshank	NE Europe, W Asia (bre)	D	10000	1
4	Lybian Arab..	Tringa nebularia	Common Greenshank	NW Europe (bre)	190,000-270,000	2300	1
9	Mali	Mesophoyx intermedia	Intermediate Egret	brachyrhyncha	C	1000	0
9	Mali	Microparra capensis	Lesser Jacana	Sub-Saharan Africa	C	1000	0	0
9	Mali	Mycteria ibis	Yellow-billed Stork	Africa	75,000-100,000	880	0
9	Mali	Nettapus auritus	African Pygmy-goose	S & E Africa	100,000-250,000	1750	0
4	Lybian Arab..	Tringa ochropus	Green Sandpiper	Europe (bre)	1,000,000-2,400,000	17000	1
4	Lybian Arab..	Tringa stagnatilis	Marsh Sandpiper	SE Europe & W Asia (bre)	50,000-100,000	750	1
4	Lybian Arab..	Tringa stagnatilis	Marsh Sandpiper	C & NE Europe (bre)	14,000-40,000	270	1
4	Lybian Arab..	Tringa totanus	Common Redshank	totanus Northern Europe (breeding)	200,000-300,000	2500	1
4	Lybian Arab..	Tringa totanus	Common Redshank	ussuriensis, SW Asia & E Africa (non-bre)	D	10000	1
4	Lybian Arab..	Vanellus vanellus	Northern Lapwing	Europe & W Asia (bre)	5,500,000 - 9,500,000	75000	1
9	Mali	Nycticorax nycticorax	Black-crowned Night-heron	nycticorax, Sub-Saharan Africa, Madagascar (bre)	C/D	20000	0
4	Lybian Arab..	Xenus cinereus	Terek Sandpiper	SW Asia, E Africa (non-bre)	D	10000	1
9	Mali	Pelecanus rufescens	Pink-backed Pelican	rufescens	50,000-100,000	750	0
9	Mali	Phalacrocorax africanus	Reed Cormorant	africanus, W Africa	100,000- 200,000	1500	0
5	Egipto	Actitis hypoleucos	Common Sandpiper	N, W & C Europe (bre)	1,500,000-2,000,000	17500	1
9	Mali	Platalea alba	African Spoonbill	alba	B/C	1000	0
5	Egipto	Actitis hypoleucos	Common Sandpiper	E Europe, W Asia (bre)	E	20000	1
5	Egipto	Anas acuta	Northern Pintail	SW Asia, E & NE Africa (non-bre)	700000	7000	1
9	Mali	Plectropterus gambensis	Spur-winged Goose	gambensis, W Africa	50,000-100,000	750	0
5	Egipto	Anas acuta	Northern Pintail	Black Sea, Mediterranean, W Africa (non-bre)	750000	7500	1
5	Egipto	Anas clypeata	Northern Shoveler	Black Sea, Mediterranean, W Africa (non-bre)	450000	4500	1
5	Egipto	Anas crecca	Common Teal	crecca, Black Sea, Mediterranean (non-bre)	750,000-1,375,000	10600	1
9	Mali	Pluvianus aegyptius	Egyptian Plover	aegyptius, West Africa	20,000-50,000	350	0
9	Mali	Podica senegalensis	African Finfoot	senegalensis	C/D	20000	0
9	Mali	Porphyrio alleni	Allen's Gallinule	Sub-Saharan Africa	C/D	20000	0	0
5	Egipto	Anas penelope	Eurasian Wigeon	Black Sea, Mediterranean (non-bre)	300000	3000	1
5	Egipto	Anas platyrhynchos	Mallard	platyrhynchos, Black Sea, E Mediterranean (non-bre)	2000000	20000	1
5	Egipto	Anas querquedula	Garganey	W Africa (non-bre)	2000000	20000	1
5	Egipto	Anas strepera	Gadwall	strepera, C Europe, Black Sea, Mediterranean (non-bre)	75,000-150,000	1100	1
5	Egipto	Anser albifrons	Greater White-fronted Goose	albifrons, Pontic-Anatolian	350,000-700,000	5300	1
9	Mali	Rostratula benghalensis	Greater Painted-snipe	benghalensis, Sub-Saharan Africa	C	1000	0
9	Mali	Rynchops flavirostris	African Skimmer	West & Central Africa	7,000-13,000	100	0
9	Mali	Sarkidiornis melanotos	Comb Duck	melanotos, W Africa	50,000-80,000	650	0
9	Mali	Scopus umbretta	Hamerkop	umbretta	D	10000	0
5	Egipto	Ardea cinerea	Grey Heron	cinerea, C & E Europe (bre)	189,000-256,000	2200	1
5	Egipto	Ardea purpurea	Purple Heron	purpurea, C & E Europe, Black Sea, Mediterranean	135,000-300,000	2200	1
5	Egipto	Ardeola ralloides	Squacco Heron	ralloides, C & E Europe, Black Sea & E Mediterranean (bre)	42,000-76,000	600	1
5	Egipto	Arenaria interpres	Ruddy Turnstone	interpres, SW Asia, E & S Africa (non-bre)	100000	1000	1
5	Egipto	Arenaria interpres	Ruddy Turnstone	interpres, Fennoscandia, NW Russia (bre)	45,000-120,000	830	1
5	Egipto	Aythya ferina	Common Pochard	C Europe, Black Sea, Mediterranean (non-bre)	1000000	10000	1
9	Mali	Thalassornis leuconotus	White-backed Duck	leuconotus, W Africa	<500	5	0
9	Mali	Threskiornis aethiopicus	African Sacred Ibis	Sub-Saharan Africa	200,000-450,000	3300	0	0
5	Egipto	Aythya fuligula	Tufted Duck	C Europe, Black Sea, Mediterranean (non-bre)	700000	7000	1
5	Egipto	Aythya nyroca	Ferruginous Duck	E Europe, E Mediterranean, Black Sea (bre)	36,000-54,000	450	1
5	Egipto	Botaurus stellaris	Great Bittern	stellaris, C & E Europe, Black Sea, E Mediterranean (bre)	53,800-124,200	900	1
5	Egipto	Bubulcus ibis	Cattle Egret	ibis, E Mediterranean, SW Asia (bre)	B/C	1000	1
5	Egipto	Calidris alba	Sanderling	SW Asia, E & S Africa (non-bre)	150000	1500	1
5	Egipto	Calidris alpina	Dunlin	centralis, SW Asia, NE Africa, E Mediterranean (non-bre)	500000	5000	1
9	Mali	Vanellus albiceps	White-headed Lapwing	W & C Africa	30,000-70,000	500	0
9	Mali	Vanellus lugubris	Senegal Lapwing	West Africa	5,000-20,000	130	0
9	Mali	Vanellus senegallus	Wattled Lapwing	senegallus	25,000-60,000	450	0
9	Mali	Vanellus spinosus	Spur-winged Lapwing	Africa	100,000-700,000	4000	0
5	Egipto	Calidris ferruginea	Curlew Sandpiper	E & S Africa (non-bre)	400000	4000	1
10	Mauritania	Actophilornis africanus	African Jacana	Sub-Saharan Africa	E	20000	0	0
10	Mauritania	Alopochen aegyptiaca	Egyptian Goose	W Africa	5,000-10,000	75	0
10	Mauritania	Amaurornis flavirostra	Black Crake	Sub-Saharan Africa	E	20000	0
5	Egipto	Calidris ferruginea	Curlew Sandpiper	W Africa (non-bre)	1000000	10000	1
5	Egipto	Calidris minuta	Little Stint	Europe & West Africa (non-bre)	300000	2000	1
5	Egipto	Calidris minuta	Little Stint	SW Asia, E & S Africa (non-bre)	1000000	10000	1
5	Egipto	Calidris temminckii	Temminck’s Stint	SW Asia, E Africa (non-bre)	D/E	20000	1
5	Egipto	Casmerodius albus	Great Egret	alba, W, C & E Europe, Black Sea & E Mediterranean (bre)	38,800-54,300	470	1
5	Egipto	Charadrius alexandrinus	Kentish Plover	alexandrinus, Black Sea, E Mediterranean (bre)	32,000-49,000	410	1
5	Egipto	Charadrius dubius	Little Ringed Plover	curonicus, E Europe, W Asia (bre)		20000	1
10	Mauritania	Anastomus lamelligerus	African Openbill	lamelligerus	300,000-500,000	4000	0
10	Mauritania	Anhinga rufa	African Darter	rufa, W Africa	A/B	250	0
5	Egipto	Charadrius dubius	Little Ringed Plover	curonicus, W, Central Europe, NW Africa (bre)	200,000-300,000	2500	1
5	Egipto	Charadrius hiaticula	Common Ringed Plover	tundrae	D	10000	1
10	Mauritania	Ardea cinerea	Grey Heron	cinerea, Sub-Saharan Africa (bre)	D	10000	0
10	Mauritania	Ardea goliath	Goliath Heron	Sub-Saharan Africa	B/C	1000	0
10	Mauritania	Ardea melanocephala	Black-headed Heron	Africa	100,000-500,000	3000	0
5	Egipto	Charadrius leschenaultii	Greater Sand Plover	crassirostris	C	1000	1
5	Egipto	Charadrius leschenaultii	Greater Sand Plover	columbinus	A	100	1
5	Egipto	Chlidonias hybrida	Whiskered Tern	hybrida, E Europe, E Mediterranean (bre)	98,000-107,500	1000	1
10	Mauritania	Ardeola ralloides	Squacco Heron	paludivaga	300,000-600,000	4500	0
5	Egipto	Chlidonias niger	Black Tern	niger	500,000-1,000,000	7500	1
5	Egipto	Ciconia ciconia	White Stork	ciconia, C & E Europe + Syria, Israel (bre)	390,000-400,000	4000	1
5	Egipto	Ciconia nigra	Black Stork	C, E Europe (bre)	19,500-28,000	250	1
5	Egipto	Crex crex	Corncrake	C & E Europe, Asia (bre)	E	76000	1
5	Egipto	Egretta garzetta	Little Egret	garzetta, C & E Europe, Black Sea, E Mediterranean (bre)	4,400-7,2400	580	1
5	Egipto	Eudromias morinellus	Eurasian Dotterel	Asia (bre)	B/C	1000	1
10	Mauritania	Balearica pavonina	Black Crowned-crane	pavonina	15000	150	0
10	Mauritania	Bostrychia hagedash	Hadada Ibis	brevirostris	B/C	1000	0
5	Egipto	Fulica atra	Common Coot	atra, Black Sea, Mediterranean (non-bre)	2500000	20000	1
5	Egipto	Gallinago gallinago	Common Snipe	gallinago, W Siberia (bre)	E	20000	1
5	Egipto	Gallinago gallinago	Common Snipe	gallinago, Europe (bre)	>2,500,000	20000	1
10	Mauritania	Burhinus senegalensis	Senegal Thick-knee	senegalensis	C	250	0
10	Mauritania	Butorides striata	Striated Heron	atricapilla	D	10000	0
5	Egipto	Gallinago media	Great Snipe	W Siberia, NE Europe (bre)	D	10000	1
5	Egipto	Gallinula chloropus	Common Moorhen	chloropus, Europe, N Africa (bre)	>2,700,000-5,100,000	20000	1
5	Egipto	Glareola nordmanni	Black-winged Pratincole	E Europe - Central Asia	152,000 - 190,000	2370	1
5	Egipto	Glareola pratincola	Collared Pratincole	pratincola, Black Sea, E Mediterranean (bre)	16,000-32,000	240	1
5	Egipto	Grus grus	Common Crane	grus, SW Asia, NE Africa (non-bre)	35000	350	1
5	Egipto	Grus grus	Common Crane	(lilfordi), Black Sea	200-500	4	1
5	Egipto	Grus virgo	Demoiselle Crane	Kalmykia (bre)	60,000-75,000	680	1
5	Egipto	Grus virgo	Demoiselle Crane	Black Sea (bre)	600-750	7	1
5	Egipto	Haematopus ostralegus	Eurasian Oystercatcher	longipes	100,000-200,000	1500	1
5	Egipto	Himantopus himantopus	Black-winged Stilt	himantopus, Central & E Europe, E Mediterranean (bre)	40,000-60,000	500	1
5	Egipto	Ixobrychus minutus	Little Bittern	minutus, C & E Europe, Black Sea and E Mediterranean (bre)	110,00 - 325,000	2200	1
5	Egipto	Ixobrychus minutus	Little Bittern	minutus, W Europe, NW Africa	11,900 - 17,900	150	1
10	Mauritania	Charadrius marginatus	White-fronted Plover	mechowi, West Africa	10,000-15,000	130	0
10	Mauritania	Charadrius pecuarius	Kittlitz's Plover	pecuarius, West Africa	20,000-50,000	350	0
5	Egipto	Larus armenicus	Armenian Gull	SE Europe, SW Asia	69,000-75,000	720	1
10	Mauritania	Chlidonias leucopterus	White-winged Tern	Africa (non-br)	2,500,000-3,500,000	20000	0
5	Egipto	Larus audouinii	Audouin's Gull	Mediterranean (bre)	57600	580	1
10	Mauritania	Ciconia abdimii	Abdim's Stork	Africa	300,000-600,000	4500	0
5	Egipto	Larus cachinnans	Yellow-legged Gull	cachinnans	D/E	20000	1
5	Egipto	Larus canus	Mew Gull	heinei	E	20000	1
10	Mauritania	Crecopsis egregia	African Crake	Sub-Saharan Africa		0	0	0
5	Egipto	Larus fuscus	Lesser Black-backed Gull	fuscus	55500	550	1
10	Mauritania	Dendrocygna bicolor	Fulvous Whistling-duck	W Africa	150,000-350,000	2500	0
10	Mauritania	Dendrocygna viduata	White-faced Whistling-duck	W Africa	600,000-700,000	6500	0
10	Mauritania	Egretta ardesiaca	Black Heron	Africa	C	1000	0
5	Egipto	Larus genei	Slender-billed Gull	Black Sea, Mediterranean	140,000-205,000	1700	1
5	Egipto	Larus ichthyaetus	Pallas's Gull	E Europe, W Asia (bre)	C/D	20000	1
10	Mauritania	Egretta gularis	Western Reef-egret	gularis	B/C	1000	0
10	Mauritania	Ephippiorhynchus senegalensis	Saddle-billed Stork	Africa	A/B	250	0
5	Egipto	Larus melanocephalus	Mediterranean Gull	Europe, SW Asia	360,000-960,000	6600	1
5	Egipto	Larus minutus	Little Gull	Black, Caspian & E Mediterranean Seas (non-bre)	C	1000	1
5	Egipto	Larus ridibundus	Black-headed Gull	East Europe (bre)	770,000-1,800,000	13000	1
10	Mauritania	Gallinula angulata	Lesser Moorhen	Sub-Saharan Africa	C/D	20000	0	0
5	Egipto	Limicola falcinellus	Broad-billed Sandpiper	falcinellus	61,000-64,000	630	1
5	Egipto	Limosa limosa	Black-tailed Godwit	limosa, E Europe (bre)	90,000-165,000	1300	1
10	Mauritania	Geronticus eremita	Northern Bald Ibis	Morocco	227	2	0
5	Egipto	Lymnocryptes minimus	Jack Snipe	Europe (bre)	E	175000	1
5	Egipto	Lymnocryptes minimus	Jack Snipe	W Siberia (bre)		20000	1
5	Egipto	Marmaronetta angustirostris	Marbled Teal	E Mediterranean	1000	10	1
10	Mauritania	Gorsachius leuconotus	White-backed Night-heron	Africa	C	1000	0
5	Egipto	Netta rufina	Red-crested Pochard	Black Sea, E Mediterranean (non-bre)	20,000-43,500	320	1
5	Egipto	Numenius arquata	Eurasian Curlew	orientalis, SW Asia, E Africa (non-bre)	C	1000	1
5	Egipto	Numenius tenuirostris	Slender-billed Curlew	Mediterranean basin (non-bre)	<50	1	1
5	Egipto	Nycticorax nycticorax	Black-crowned Night-heron	nycticorax, C & E Europe, Black Sea, E Mediterranean (bre)	92,100-138,000	1200	1
5	Egipto	Oxyura leucocephala	White-headed Duck	E Mediterranean, SW Asia	5,000-10,000	75	1
10	Mauritania	Ixobrychus minutus	Little Bittern	minutus, South Asia	B	250	0
10	Mauritania	Ixobrychus sturmii	Dwarf Bittern	Africa	C	1000	0
5	Egipto	Pelecanus crispus	Dalmatian Pelican	Black Sea, Mediterranean (non-bre)	4,350-4,800	45	1
5	Egipto	Pelecanus onocrotalus	Great White Pelican	Europe, W Asia (bre)	20,100-32,900	270	1
10	Mauritania	Larus cirrocephalus	Grey-headed Gull	poiocephalus, West Africa	30000	300	0
5	Egipto	Phalacrocorax aristotelis	European Shag	desmarestii	30000	300	1
5	Egipto	Phalacrocorax carbo	Great Cormorant	sinensis, Black Sea, Mediterranean	350,000-450,000	4000	1
10	Mauritania	Larus genei	Slender-billed Gull	West Africa	22500	230	0
5	Egipto	Phalacrocorax pygmeus	Pygmy Cormorant	SE Europe, Turkey	60,000-81,000	700	1
5	Egipto	Phalaropus lobatus	Red-necked Phalarope	NW Eurasia (bre)	E	20000	1
10	Mauritania	Leptoptilos crumeniferus	Marabou Stork	Africa	200,000-500,000	3500	0
5	Egipto	Philomachus pugnax	Ruff	W Africa (non-bre)	1,000,000-1,500,000	12500	1
5	Egipto	Philomachus pugnax	Ruff	E & S Africa (non-bre)	E	20000	1
5	Egipto	Phoenicopterus roseus	Greater Flamingo	South & Southwest Asia	240000	2400	1
5	Egipto	Phoenicopterus roseus	Greater Flamingo	East Mediterranean	60000	600	1
10	Mauritania	Mesophoyx intermedia	Intermediate Egret	brachyrhyncha	C	1000	0
10	Mauritania	Microparra capensis	Lesser Jacana	Sub-Saharan Africa	C	1000	0	0
10	Mauritania	Mycteria ibis	Yellow-billed Stork	Africa	75,000-100,000	880	0
10	Mauritania	Nettapus auritus	African Pygmy-goose	S & E Africa	100,000-250,000	1750	0
5	Egipto	Platalea leucorodia	Eurasian Spoonbill	leucorodia, C, SE Europe (bre)	11700	120	1
5	Egipto	Platalea leucorodia	Eurasian Spoonbill	archeri	1,500-2,250	20	1
5	Egipto	Plegadis falcinellus	Glossy Ibis	falcinellus, E & S Europe (bre)	48,000-66,000	570	1
5	Egipto	Pluvialis apricaria	Eurasian Golden Plover	altifrons, N-Central Siberia (bre)		20000	1
5	Egipto	Pluvialis apricaria	Eurasian Golden Plover	altifrons, N Europe, extreme W Siberia (bre)	500,000-1,000,000	7500	1
5	Egipto	Pluvialis squatarola	Grey Plover	squatarola, SW Asia, E & S Africa (non-bre)	90000	900	1
10	Mauritania	Nycticorax nycticorax	Black-crowned Night-heron	nycticorax, Sub-Saharan Africa, Madagascar (bre)	C/D	20000	0
5	Egipto	Podiceps cristatus	Great Crested Grebe	cristatus, Black Sea, Mediterranean (non-bre)	580,000-870,000	7250	1
10	Mauritania	Pelecanus rufescens	Pink-backed Pelican	rufescens	50,000-100,000	750	0
10	Mauritania	Phalacrocorax africanus	Reed Cormorant	africanus, W Africa	100,000- 200,000	1500	0
5	Egipto	Podiceps nigricollis	Black-necked Grebe	nigricollis, Europe, N Africa	159,000-288,000	2200	1
5	Egipto	Porphyrio porphyrio	Purple Swamphen	madagascariensis, Egypt	A/B	250	1
5	Egipto	Porzana parva	Little Crake	parva	D	10000	1
5	Egipto	Porzana porzana	Spotted Crake	C Europe & W Asia (bre)	D	10000	1
10	Mauritania	Phoenicopterus minor	Lesser Flamingo	W Africa	15,000-25,000	200	0
5	Egipto	Porzana pusilla	Baillon's Crake	intermedia,	2,000-10,000-	60	1
10	Mauritania	Platalea alba	African Spoonbill	alba	B/C	1000	0
5	Egipto	Rallus aquaticus	Water Rail	aquaticus	D	10000	1
5	Egipto	Recurvirostra avosetta	Pied Avocet	Mediterranean & SE Europe (bre)	47000	470	1
5	Egipto	Scolopax rusticola	Eurasian Woodcock	W Asia (bre)		20000	1
10	Mauritania	Plectropterus gambensis	Spur-winged Goose	gambensis, W Africa	50,000-100,000	750	0
5	Egipto	Sterna albifrons	Little Tern	albifrons, E Europe (bre)	63,500-112,500	880	1
5	Egipto	Sterna caspia	Caspian Tern	Europe (bre)	8,000-11,000	95	1
5	Egipto	Sterna hirundo	Common Tern	hirundo, N, E Europe (bre)	630,000-1,500,000	11000	1
10	Mauritania	Pluvianus aegyptius	Egyptian Plover	aegyptius, West Africa	20,000-50,000	350	0
10	Mauritania	Podica senegalensis	African Finfoot	senegalensis	C/D	20000	0
5	Egipto	Sterna nilotica	Gull-billed Tern	nilotica, Black Sea, E Mediterranean (bre)	24,000-52,000	380	1
10	Mauritania	Porphyrio alleni	Allen's Gallinule	Sub-Saharan Africa	C/D	20000	0	0
5	Egipto	Sterna sandvicensis	Sandwich Tern	sandvicensis, Black Sea (bre)	61,000-197,000	1300	1
5	Egipto	Tachybaptus ruficollis	Little Grebe	ruficollis	300,000-510,000	4000	1
5	Egipto	Tachybaptus ruficollis	Little Grebe	capensis, Sub-Saharan Africa	D	10000	1
5	Egipto	Tadorna ferruginea	Ruddy Shelduck	E Med, Black Sea, NE Africa	20000	200	1
5	Egipto	Tadorna tadorna	Common Shelduck	Black Sea, Mediterranean	75000	750	1
5	Egipto	Tringa erythropus	Spotted Redshank	Europe (bre)	60,000-120,000	900	1
5	Egipto	Tringa erythropus	Spotted Redshank	W Siberia (bre)	B/C	1000	1
10	Mauritania	Rostratula benghalensis	Greater Painted-snipe	benghalensis, Sub-Saharan Africa	C	1000	0
10	Mauritania	Rynchops flavirostris	African Skimmer	West & Central Africa	7,000-13,000	100	0
10	Mauritania	Sarkidiornis melanotos	Comb Duck	melanotos, W Africa	50,000-80,000	650	0
10	Mauritania	Scopus umbretta	Hamerkop	umbretta	D	10000	0
5	Egipto	Tringa glareola	Wood Sandpiper	NE Europe, W Siberia (bre)	>2,000,000	20000	1
5	Egipto	Tringa nebularia	Common Greenshank	NE Europe, W Asia (bre)	D	10000	1
10	Mauritania	Sterna anaethetus	Bridled Tern	melanoptera	1500	15	0
10	Mauritania	Sterna bengalensis	Lesser Crested Tern	emigrata	4000	51	0
5	Egipto	Tringa ochropus	Green Sandpiper	Europe (bre)	1,000,000-2,400,000	17000	1
5	Egipto	Tringa stagnatilis	Marsh Sandpiper	C & NE Europe (bre)	14,000-40,000	270	1
5	Egipto	Tringa stagnatilis	Marsh Sandpiper	SE Europe & W Asia (bre)	50,000-100,000	750	1
10	Mauritania	Sterna hirundo	Common Tern	hirundo, W Africa (bre)	1200	10	0
5	Egipto	Tringa totanus	Common Redshank	ussuriensis, SW Asia & E Africa (non-bre)	D	10000	1
5	Egipto	Tringa totanus	Common Redshank	totanus Northern Europe (breeding)	200,000-300,000	2500	1
10	Mauritania	Sterna maxima	Royal Tern	albididorsalis	225000	2250	0
5	Egipto	Vanellus leucurus	White-tailed Lapwing	SW Asia, NE Africa (non-bre)	B	250	1
5	Egipto	Vanellus spinosus	Spur-winged Lapwing	SE Europe, Asia Minor	C	1000	1
5	Egipto	Vanellus vanellus	Northern Lapwing	Europe & W Asia (bre)	5,500,000 - 9,500,000	75000	1
5	Egipto	Xenus cinereus	Terek Sandpiper	SW Asia, E Africa (non-bre)	D	10000	1
6	Sudan	Actitis hypoleucos	Common Sandpiper	E Europe, W Asia (bre)	E	20000	1
6	Sudan	Anas acuta	Northern Pintail	SW Asia, E & NE Africa (non-bre)	700000	7000	1
10	Mauritania	Thalassornis leuconotus	White-backed Duck	leuconotus, W Africa	<500	5	0
10	Mauritania	Threskiornis aethiopicus	African Sacred Ibis	Sub-Saharan Africa	200,000-450,000	3300	0	0
6	Sudan	Anas acuta	Northern Pintail	Black Sea, Mediterranean, W Africa (non-bre)	750000	7500	1
6	Sudan	Anas crecca	Common Teal	crecca, Black Sea, Mediterranean (non-bre)	750,000-1,375,000	10600	1
6	Sudan	Anas penelope	Eurasian Wigeon	Black Sea, Mediterranean (non-bre)	300000	3000	1
6	Sudan	Anas querquedula	Garganey	W Africa (non-bre)	2000000	20000	1
6	Sudan	Anas querquedula	Garganey	SW Asia, NE Africa (non-bre)	100,000-200,000	1500	1
6	Sudan	Anas strepera	Gadwall	strepera, C Europe, Black Sea, Mediterranean (non-bre)	75,000-150,000	1100	1
6	Sudan	Ardea cinerea	Grey Heron	cinerea, C & E Europe (bre)	189,000-256,000	2200	1
10	Mauritania	Vanellus albiceps	White-headed Lapwing	W & C Africa	30,000-70,000	500	0
10	Mauritania	Vanellus senegallus	Wattled Lapwing	senegallus	25,000-60,000	450	0
10	Mauritania	Vanellus spinosus	Spur-winged Lapwing	Africa	100,000-700,000	4000	0
6	Sudan	Ardea purpurea	Purple Heron	purpurea, Tropical Africa (bre)	75,000-100,000	880	1
6	Sudan	Ardea purpurea	Purple Heron	purpurea, C & E Europe, Black Sea, Mediterranean	135,000-300,000	2200	1
6	Sudan	Ardeola ralloides	Squacco Heron	ralloides, C & E Europe, Black Sea & E Mediterranean (bre)	42,000-76,000	600	1
6	Sudan	Arenaria interpres	Ruddy Turnstone	interpres, SW Asia, E & S Africa (non-bre)	100000	1000	1
6	Sudan	Aythya ferina	Common Pochard	C Europe, Black Sea, Mediterranean (non-bre)	1000000	10000	1
6	Sudan	Aythya fuligula	Tufted Duck	C Europe, Black Sea, Mediterranean (non-bre)	700000	7000	1
6	Sudan	Aythya nyroca	Ferruginous Duck	E Europe, E Mediterranean, Black Sea (bre)	36,000-54,000	450	1
6	Sudan	Botaurus stellaris	Great Bittern	stellaris, C & E Europe, Black Sea, E Mediterranean (bre)	53,800-124,200	900	1
6	Sudan	Bubulcus ibis	Cattle Egret	ibis, Tropical Africa	E	20000	1
6	Sudan	Bubulcus ibis	Cattle Egret	ibis, S Africa	D	10000	1
6	Sudan	Bubulcus ibis	Cattle Egret	ibis, E Mediterranean, SW Asia (bre)	B/C	1000	1
6	Sudan	Calidris alba	Sanderling	SW Asia, E & S Africa (non-bre)	150000	1500	1
6	Sudan	Calidris alpina	Dunlin	centralis, SW Asia, NE Africa, E Mediterranean (non-bre)	500000	5000	1
6	Sudan	Calidris ferruginea	Curlew Sandpiper	E & S Africa (non-bre)	400000	4000	1
6	Sudan	Calidris minuta	Little Stint	SW Asia, E & S Africa (non-bre)	1000000	10000	1
6	Sudan	Calidris minuta	Little Stint	Europe & West Africa (non-bre)	300000	2000	1
6	Sudan	Calidris temminckii	Temminck’s Stint	SW Asia, E Africa (non-bre)	D/E	20000	1
6	Sudan	Casmerodius albus	Great Egret	alba, W, C & E Europe, Black Sea & E Mediterranean (bre)	38,800-54,300	470	1
6	Sudan	Casmerodius albus	Great Egret	melanorhynchos	100,000-500,000	3000	1
6	Sudan	Charadrius alexandrinus	Kentish Plover	alexandrinus, Black Sea, E Mediterranean (bre)	32,000-49,000	410	1
6	Sudan	Charadrius dubius	Little Ringed Plover	curonicus, W, Central Europe, NW Africa (bre)	200,000-300,000	2500	1
6	Sudan	Charadrius dubius	Little Ringed Plover	curonicus, E Europe, W Asia (bre)		20000	1
6	Sudan	Charadrius hiaticula	Common Ringed Plover	tundrae	D	10000	1
6	Sudan	Charadrius leschenaultii	Greater Sand Plover	crassirostris	C	1000	1
6	Sudan	Charadrius leschenaultii	Greater Sand Plover	columbinus	A	100	1
6	Sudan	Chlidonias hybrida	Whiskered Tern	hybrida, E Europe, E Mediterranean (bre)	98,000-107,500	1000	1
6	Sudan	Chlidonias niger	Black Tern	niger	500,000-1,000,000	7500	1
6	Sudan	Ciconia ciconia	White Stork	ciconia, C & E Europe + Syria, Israel (bre)	390,000-400,000	4000	1
6	Sudan	Ciconia nigra	Black Stork	C, E Europe (bre)	19,500-28,000	250	1
6	Sudan	Crex crex	Corncrake	C & E Europe, Asia (bre)	E	76000	1
6	Sudan	Egretta garzetta	Little Egret	garzetta, Sub-Saharan Africa (bre)	200,000-500,000	3500	1
6	Sudan	Egretta garzetta	Little Egret	garzetta, C & E Europe, Black Sea, E Mediterranean (bre)	4,400-7,2400	580	1
6	Sudan	Fulica atra	Common Coot	atra, Black Sea, Mediterranean (non-bre)	2500000	20000	1
6	Sudan	Gallinago gallinago	Common Snipe	gallinago, W Siberia (bre)	E	20000	1
6	Sudan	Gallinago media	Great Snipe	W Siberia, NE Europe (bre)	D	10000	1
6	Sudan	Gallinula chloropus	Common Moorhen	chloropus, Europe, N Africa (bre)	>2,700,000-5,100,000	20000	1
6	Sudan	Gallinula chloropus	Common Moorhen	meridionalis	D	10000	1
6	Sudan	Glareola nordmanni	Black-winged Pratincole	E Europe - Central Asia	152,000 - 190,000	2370	1
6	Sudan	Glareola pratincola	Collared Pratincole	(limbata)	B/C	1000	1
6	Sudan	Glareola pratincola	Collared Pratincole	fuelleborni	100,000-300,000	2000	1
6	Sudan	Glareola pratincola	Collared Pratincole	pratincola, Black Sea, E Mediterranean (bre)	16,000-32,000	240	1
6	Sudan	Grus grus	Common Crane	grus, SW Asia, NE Africa (non-bre)	35000	350	1
6	Sudan	Grus virgo	Demoiselle Crane	Kalmykia (bre)	60,000-75,000	680	1
4	Lybian Arab..	Chlidonias leucopterus	White-winged Tern	Africa (non-br)	2,500,000-3,500,000	20000	0
6	Sudan	Grus virgo	Demoiselle Crane	Black Sea (bre)	600-750	7	1
6	Sudan	Haematopus ostralegus	Eurasian Oystercatcher	longipes	100,000-200,000	1500	1
6	Sudan	Himantopus himantopus	Black-winged Stilt	himantopus, Sub-Saharan Africa	100,000-200,000	1500	1
6	Sudan	Himantopus himantopus	Black-winged Stilt	himantopus, Central & E Europe, E Mediterranean (bre)	40,000-60,000	500	1
6	Sudan	Ixobrychus minutus	Little Bittern	payesii	C	1000	1
6	Sudan	Ixobrychus minutus	Little Bittern	minutus, W Europe, NW Africa	11,900 - 17,900	150	1
6	Sudan	Ixobrychus minutus	Little Bittern	minutus, C & E Europe, Black Sea and E Mediterranean (bre)	110,00 - 325,000	2200	1
6	Sudan	Larus cachinnans	Yellow-legged Gull	cachinnans	D/E	20000	1
6	Sudan	Larus fuscus	Lesser Black-backed Gull	fuscus	55500	550	1
6	Sudan	Larus ichthyaetus	Pallas's Gull	E Europe, W Asia (bre)	C/D	20000	1
6	Sudan	Limicola falcinellus	Broad-billed Sandpiper	falcinellus	61,000-64,000	630	1
6	Sudan	Limosa limosa	Black-tailed Godwit	limosa, E Europe (bre)	90,000-165,000	1300	1
6	Sudan	Lymnocryptes minimus	Jack Snipe	W Siberia (bre)		20000	1
6	Sudan	Numenius arquata	Eurasian Curlew	orientalis, SW Asia, E Africa (non-bre)	C	1000	1
6	Sudan	Numenius tenuirostris	Slender-billed Curlew	Mediterranean basin (non-bre)	<50	1	1
6	Sudan	Nycticorax nycticorax	Black-crowned Night-heron	nycticorax, C & E Europe, Black Sea, E Mediterranean (bre)	92,100-138,000	1200	1
6	Sudan	Pelecanus onocrotalus	Great White Pelican	Eastern Africa	140000	1400	1
6	Sudan	Pelecanus onocrotalus	Great White Pelican	W Africa	60000	600	1
6	Sudan	Pelecanus onocrotalus	Great White Pelican	Europe, W Asia (bre)	20,100-32,900	270	1
6	Sudan	Phalacrocorax carbo	Great Cormorant	lucidus, C & E Africa	200,000-500,000	3500	1
6	Sudan	Phalacrocorax carbo	Great Cormorant	sinensis, Black Sea, Mediterranean	350,000-450,000	4000	1
6	Sudan	Phalaropus lobatus	Red-necked Phalarope	NW Eurasia (bre)	E	20000	1
6	Sudan	Philomachus pugnax	Ruff	E & S Africa (non-bre)	E	20000	1
6	Sudan	Phoenicopterus roseus	Greater Flamingo	E Africa	35000	350	1
6	Sudan	Phoenicopterus roseus	Greater Flamingo	South & Southwest Asia	240000	2400	1
6	Sudan	Platalea leucorodia	Eurasian Spoonbill	archeri	1,500-2,250	20	1
6	Sudan	Platalea leucorodia	Eurasian Spoonbill	leucorodia, C, SE Europe (bre)	11700	120	1
6	Sudan	Plegadis falcinellus	Glossy Ibis	falcinellus, Sub-Saharan Africa (bre)	1,000,000- 2,000,000	15000	1
6	Sudan	Plegadis falcinellus	Glossy Ibis	falcinellus, E & S Europe (bre)	48,000-66,000	570	1
6	Sudan	Pluvialis squatarola	Grey Plover	squatarola, SW Asia, E & S Africa (non-bre)	90000	900	1
6	Sudan	Podiceps cristatus	Great Crested Grebe	infuscatus, E Africa	<1,000	10	1
6	Sudan	Porphyrio porphyrio	Purple Swamphen	madagascariensis, E, C, S Africa	C/D	20000	1
6	Sudan	Porzana parva	Little Crake	parva	D	10000	1
6	Sudan	Porzana porzana	Spotted Crake	C Europe & W Asia (bre)	D	10000	1
6	Sudan	Porzana pusilla	Baillon's Crake	obscura	B	250	1
6	Sudan	Porzana pusilla	Baillon's Crake	intermedia,	2,000-10,000-	60	1
6	Sudan	Recurvirostra avosetta	Pied Avocet	E Africa	C	1000	1
6	Sudan	Recurvirostra avosetta	Pied Avocet	Mediterranean & SE Europe (bre)	47000	470	1
6	Sudan	Sterna albifrons	Little Tern	albifrons, E Europe (bre)	63,500-112,500	880	1
6	Sudan	Sterna caspia	Caspian Tern	Europe (bre)	8,000-11,000	95	1
6	Sudan	Sterna hirundo	Common Tern	hirundo, N, E Europe (bre)	630,000-1,500,000	11000	1
6	Sudan	Sterna nilotica	Gull-billed Tern	nilotica, Black Sea, E Mediterranean (bre)	24,000-52,000	380	1
6	Sudan	Sterna sandvicensis	Sandwich Tern	sandvicensis, Black Sea (bre)	61,000-197,000	1300	1
6	Sudan	Tachybaptus ruficollis	Little Grebe	capensis, Sub-Saharan Africa	D	10000	1
6	Sudan	Tringa erythropus	Spotted Redshank	Europe (bre)	60,000-120,000	900	1
6	Sudan	Tringa erythropus	Spotted Redshank	W Siberia (bre)	B/C	1000	1
6	Sudan	Tringa glareola	Wood Sandpiper	NE Europe, W Siberia (bre)	>2,000,000	20000	1
6	Sudan	Tringa nebularia	Common Greenshank	NE Europe, W Asia (bre)	D	10000	1
6	Sudan	Tringa stagnatilis	Marsh Sandpiper	SE Europe & W Asia (bre)	50,000-100,000	750	1
6	Sudan	Tringa totanus	Common Redshank	totanus Northern Europe (breeding)	200,000-300,000	2500	1
6	Sudan	Tringa totanus	Common Redshank	ussuriensis, SW Asia & E Africa (non-bre)	D	10000	1
4	Lybian Arab..	Numenius phaeopus	Whimbrel	phaeopus, W Siberia (bre)	D	10000	0
6	Sudan	Vanellus leucurus	White-tailed Lapwing	SW Asia, NE Africa (non-bre)	B	250	1
6	Sudan	Xenus cinereus	Terek Sandpiper	SW Asia, E Africa (non-bre)	D	10000	1
7	Chad	Actitis hypoleucos	Common Sandpiper	E Europe, W Asia (bre)	E	20000	1
4	Lybian Arab..	Oxyura leucocephala	White-headed Duck	Algeria, Tunisia	400-600	5	0
7	Chad	Actitis hypoleucos	Common Sandpiper	N, W & C Europe (bre)	1,500,000-2,000,000	17500	1
7	Chad	Anas acuta	Northern Pintail	SW Asia, E & NE Africa (non-bre)	700000	7000	1
7	Chad	Anas acuta	Northern Pintail	Black Sea, Mediterranean, W Africa (non-bre)	750000	7500	1
7	Chad	Anas clypeata	Northern Shoveler	Black Sea, Mediterranean, W Africa (non-bre)	450000	4500	1
7	Chad	Anas crecca	Common Teal	crecca, Black Sea, Mediterranean (non-bre)	750,000-1,375,000	10600	1
7	Chad	Anas penelope	Eurasian Wigeon	Black Sea, Mediterranean (non-bre)	300000	3000	1
7	Chad	Anas querquedula	Garganey	W Africa (non-bre)	2000000	20000	1
7	Chad	Ardea cinerea	Grey Heron	cinerea, W Europe, NW Africa (bre)	263,000-286,000	2700	1
7	Chad	Ardea cinerea	Grey Heron	cinerea, C & E Europe (bre)	189,000-256,000	2200	1
7	Chad	Ardea purpurea	Purple Heron	purpurea, Tropical Africa (bre)	75,000-100,000	880	1
7	Chad	Ardea purpurea	Purple Heron	purpurea, C & E Europe, Black Sea, Mediterranean	135,000-300,000	2200	1
7	Chad	Ardeola ralloides	Squacco Heron	ralloides, SW Europe, NW Africa (bre)	2,700-5,600	40	1
7	Chad	Ardeola ralloides	Squacco Heron	ralloides, C & E Europe, Black Sea & E Mediterranean (bre)	42,000-76,000	600	1
7	Chad	Arenaria interpres	Ruddy Turnstone	interpres, SW Asia, E & S Africa (non-bre)	100000	1000	1
7	Chad	Arenaria interpres	Ruddy Turnstone	interpres, Fennoscandia, NW Russia (bre)	45,000-120,000	830	1
7	Chad	Aythya ferina	Common Pochard	C Europe, Black Sea, Mediterranean (non-bre)	1000000	10000	1
7	Chad	Aythya fuligula	Tufted Duck	C Europe, Black Sea, Mediterranean (non-bre)	700000	7000	1
7	Chad	Aythya nyroca	Ferruginous Duck	E Europe, E Mediterranean, Black Sea (bre)	36,000-54,000	450	1
7	Chad	Botaurus stellaris	Great Bittern	stellaris, C & E Europe, Black Sea, E Mediterranean (bre)	53,800-124,200	900	1
7	Chad	Bubulcus ibis	Cattle Egret	ibis, Tropical Africa	E	20000	1
7	Chad	Calidris alba	Sanderling	SW Asia, E & S Africa (non-bre)	150000	1500	1
7	Chad	Calidris alpina	Dunlin	centralis, SW Asia, NE Africa, E Mediterranean (non-bre)	500000	5000	1
7	Chad	Calidris ferruginea	Curlew Sandpiper	E & S Africa (non-bre)	400000	4000	1
7	Chad	Calidris ferruginea	Curlew Sandpiper	W Africa (non-bre)	1000000	10000	1
7	Chad	Calidris minuta	Little Stint	SW Asia, E & S Africa (non-bre)	1000000	10000	1
7	Chad	Calidris minuta	Little Stint	Europe & West Africa (non-bre)	300000	2000	1
7	Chad	Calidris temminckii	Temminck’s Stint	SW Asia, E Africa (non-bre)	D/E	20000	1
7	Chad	Calidris temminckii	Temminck’s Stint	Europe, W Africa (non-bre)	30,000 - 55,000	600	1
4	Lybian Arab..	Sterna bengalensis	Lesser Crested Tern	emigrata	4000	51	0
7	Chad	Casmerodius albus	Great Egret	melanorhynchos	100,000-500,000	3000	1
7	Chad	Charadrius alexandrinus	Kentish Plover	alexandrinus, Black Sea, E Mediterranean (bre)	32,000-49,000	410	1
7	Chad	Charadrius dubius	Little Ringed Plover	curonicus, E Europe, W Asia (bre)		20000	1
7	Chad	Charadrius dubius	Little Ringed Plover	curonicus, W, Central Europe, NW Africa (bre)	200,000-300,000	2500	1
7	Chad	Charadrius hiaticula	Common Ringed Plover	tundrae	D	10000	1
7	Chad	Chlidonias hybrida	Whiskered Tern	hybrida, E Europe, E Mediterranean (bre)	98,000-107,500	1000	1
7	Chad	Chlidonias hybrida	Whiskered Tern	hybrida, W Europe, W Mediterranean (bre)	16,300-39,800	280	1
7	Chad	Ciconia ciconia	White Stork	ciconia, C & E Europe + Syria, Israel (bre)	390,000-400,000	4000	1
4	Lybian Arab..	Threskiornis aethiopicus	African Sacred Ibis	Sub-Saharan Africa	200,000-450,000	3300	0	0
7	Chad	Ciconia ciconia	White Stork	ciconia, SW & W Europe (bre)	93000	930	1
7	Chad	Ciconia nigra	Black Stork	C, E Europe (bre)	19,500-28,000	250	1
7	Chad	Ciconia nigra	Black Stork	SW Europe (bre)	1,300-1,370	35	1
7	Chad	Crex crex	Corncrake	C & E Europe, Asia (bre)	E	76000	1
7	Chad	Crex crex	Corncrake	W & NW Europe (bre)	10287 - 21129	160	1
7	Chad	Egretta garzetta	Little Egret	garzetta, C & E Europe, Black Sea, E Mediterranean (bre)	4,400-7,2400	580	1
4	Lybian Arab..	Tringa ochropus	Green Sandpiper	W Asia (bre)	D/E	20000	0
7	Chad	Egretta garzetta	Little Egret	garzetta, W Europe, NW Africa	125,000-143,000	1300	1
7	Chad	Egretta garzetta	Little Egret	garzetta, Sub-Saharan Africa (bre)	200,000-500,000	3500	1
7	Chad	Fulica atra	Common Coot	atra, Black Sea, Mediterranean (non-bre)	2500000	20000	1
7	Chad	Gallinago gallinago	Common Snipe	gallinago, Europe (bre)	>2,500,000	20000	1
7	Chad	Gallinago gallinago	Common Snipe	gallinago, W Siberia (bre)	E	20000	1
7	Chad	Gallinago media	Great Snipe	Scandinavia (bre)	18,000-51,000	350	1
7	Chad	Gallinago media	Great Snipe	W Siberia, NE Europe (bre)	D	10000	1
7	Chad	Gallinula chloropus	Common Moorhen	chloropus, Europe, N Africa (bre)	>2,700,000-5,100,000	20000	1
7	Chad	Gallinula chloropus	Common Moorhen	meridionalis	D	10000	1
7	Chad	Glareola nordmanni	Black-winged Pratincole	E Europe - Central Asia	152,000 - 190,000	2370	1
7	Chad	Glareola pratincola	Collared Pratincole	pratincola, Black Sea, E Mediterranean (bre)	16,000-32,000	240	1
7	Chad	Glareola pratincola	Collared Pratincole	(boweni)	B	250	1
7	Chad	Himantopus himantopus	Black-winged Stilt	himantopus, Central & E Europe, E Mediterranean (bre)	40,000-60,000	500	1
7	Chad	Himantopus himantopus	Black-winged Stilt	himantopus, Sub-Saharan Africa	100,000-200,000	1500	1
7	Chad	Ixobrychus minutus	Little Bittern	payesii	C	1000	1
7	Chad	Ixobrychus minutus	Little Bittern	minutus, C & E Europe, Black Sea and E Mediterranean (bre)	110,00 - 325,000	2200	1
7	Chad	Ixobrychus minutus	Little Bittern	minutus, W Europe, NW Africa	11,900 - 17,900	150	1
7	Chad	Limosa lapponica	Bar-tailed Godwit	taymyrensis, W, SW Africa (non-bre)	600000	6000	1
7	Chad	Limosa limosa	Black-tailed Godwit	limosa, E Europe (bre)	90,000-165,000	1300	1
7	Chad	Lymnocryptes minimus	Jack Snipe	Europe (bre)	E	175000	1
7	Chad	Lymnocryptes minimus	Jack Snipe	W Siberia (bre)		20000	1
7	Chad	Marmaronetta angustirostris	Marbled Teal	W Mediterranean, W Africa	3,000-5,000	40	1
7	Chad	Numenius arquata	Eurasian Curlew	orientalis, SW Asia, E Africa (non-bre)	C	1000	1
7	Chad	Nycticorax nycticorax	Black-crowned Night-heron	nycticorax, C & E Europe, Black Sea, E Mediterranean (bre)	92,100-138,000	1200	1
7	Chad	Pelecanus onocrotalus	Great White Pelican	Eastern Africa	140000	1400	1
7	Chad	Pelecanus onocrotalus	Great White Pelican	W Africa	60000	600	1
7	Chad	Phalacrocorax carbo	Great Cormorant	lucidus, C & E Africa	200,000-500,000	3500	1
7	Chad	Philomachus pugnax	Ruff	E & S Africa (non-bre)	E	20000	1
7	Chad	Philomachus pugnax	Ruff	W Africa (non-bre)	1,000,000-1,500,000	12500	1
7	Chad	Phoenicopterus roseus	Greater Flamingo	South & Southwest Asia	240000	2400	1
7	Chad	Platalea leucorodia	Eurasian Spoonbill	leucorodia, C, SE Europe (bre)	11700	120	1
7	Chad	Plegadis falcinellus	Glossy Ibis	falcinellus, E & S Europe (bre)	48,000-66,000	570	1
7	Chad	Plegadis falcinellus	Glossy Ibis	falcinellus, Sub-Saharan Africa (bre)	1,000,000- 2,000,000	15000	1
7	Chad	Pluvialis squatarola	Grey Plover	squatarola, E Atlantic (non-bre)	250000	2500	1
7	Chad	Pluvialis squatarola	Grey Plover	squatarola, SW Asia, E & S Africa (non-bre)	90000	900	1
7	Chad	Porphyrio porphyrio	Purple Swamphen	madagascariensis, W Africa	B	250	1
7	Chad	Porzana parva	Little Crake	parva	D	10000	1
7	Chad	Porzana porzana	Spotted Crake	W & NW Europe (bre)	13179 - 19044	10000	1
7	Chad	Porzana porzana	Spotted Crake	C Europe & W Asia (bre)	D	10000	1
7	Chad	Porzana pusilla	Baillon's Crake	intermedia,	2,000-10,000-	60	1
7	Chad	Recurvirostra avosetta	Pied Avocet	Mediterranean & SE Europe (bre)	47000	470	1
7	Chad	Sterna albifrons	Little Tern	guineae	2,000-3,000	25	1
7	Chad	Sterna caspia	Caspian Tern	Europe (bre)	8,000-11,000	95	1
7	Chad	Sterna hirundo	Common Tern	hirundo, N, E Europe (bre)	630,000-1,500,000	11000	1
7	Chad	Sterna nilotica	Gull-billed Tern	nilotica, W Europe & W Africa (bre)	14,000-21,000	180	1
1	Marruecos	Chlidonias leucopterus	White-winged Tern	Africa (non-br)	2,500,000-3,500,000	20000	0
7	Chad	Tachybaptus ruficollis	Little Grebe	capensis, Sub-Saharan Africa	D	10000	1
7	Chad	Tringa erythropus	Spotted Redshank	Europe (bre)	60,000-120,000	900	1
7	Chad	Tringa erythropus	Spotted Redshank	W Siberia (bre)	B/C	1000	1
7	Chad	Tringa glareola	Wood Sandpiper	NE Europe, W Siberia (bre)	>2,000,000	20000	1
7	Chad	Tringa glareola	Wood Sandpiper	NW Europe (bre)	900,000-1,200,000	10500	1
1	Marruecos	Egretta gularis	Western Reef-egret	gularis	B/C	1000	0
7	Chad	Tringa nebularia	Common Greenshank	NE Europe, W Asia (bre)	D	10000	1
7	Chad	Tringa nebularia	Common Greenshank	NW Europe (bre)	190,000-270,000	2300	1
7	Chad	Tringa ochropus	Green Sandpiper	Europe (bre)	1,000,000-2,400,000	17000	1
7	Chad	Tringa stagnatilis	Marsh Sandpiper	SE Europe & W Asia (bre)	50,000-100,000	750	1
7	Chad	Tringa stagnatilis	Marsh Sandpiper	C & NE Europe (bre)	14,000-40,000	270	1
7	Chad	Tringa totanus	Common Redshank	ussuriensis, SW Asia & E Africa (non-bre)	D	10000	1
7	Chad	Tringa totanus	Common Redshank	totanus Northern Europe (breeding)	200,000-300,000	2500	1
1	Marruecos	Geronticus eremita	Northern Bald Ibis	Morocco	227	2	0
8	Niger	Actitis hypoleucos	Common Sandpiper	N, W & C Europe (bre)	1,500,000-2,000,000	17500	1
8	Niger	Anas acuta	Northern Pintail	Black Sea, Mediterranean, W Africa (non-bre)	750000	7500	1
8	Niger	Anas clypeata	Northern Shoveler	Black Sea, Mediterranean, W Africa (non-bre)	450000	4500	1
8	Niger	Anas crecca	Common Teal	crecca, Black Sea, Mediterranean (non-bre)	750,000-1,375,000	10600	1
8	Niger	Anas penelope	Eurasian Wigeon	Black Sea, Mediterranean (non-bre)	300000	3000	1
8	Niger	Anas querquedula	Garganey	W Africa (non-bre)	2000000	20000	1
8	Niger	Ardea cinerea	Grey Heron	cinerea, C & E Europe (bre)	189,000-256,000	2200	1
8	Niger	Ardea cinerea	Grey Heron	cinerea, W Europe, NW Africa (bre)	263,000-286,000	2700	1
8	Niger	Ardea purpurea	Purple Heron	purpurea, SW & NW Europe, NW Africa (bre)	11,500-12,100	120	1
8	Niger	Ardea purpurea	Purple Heron	purpurea, C & E Europe, Black Sea, Mediterranean	135,000-300,000	2200	1
8	Niger	Ardea purpurea	Purple Heron	purpurea, Tropical Africa (bre)	75,000-100,000	880	1
8	Niger	Ardeola ralloides	Squacco Heron	ralloides, C & E Europe, Black Sea & E Mediterranean (bre)	42,000-76,000	600	1
8	Niger	Ardeola ralloides	Squacco Heron	ralloides, SW Europe, NW Africa (bre)	2,700-5,600	40	1
8	Niger	Arenaria interpres	Ruddy Turnstone	interpres, SW Asia, E & S Africa (non-bre)	100000	1000	1
8	Niger	Arenaria interpres	Ruddy Turnstone	interpres, Fennoscandia, NW Russia (bre)	45,000-120,000	830	1
8	Niger	Aythya ferina	Common Pochard	C Europe, Black Sea, Mediterranean (non-bre)	1000000	10000	1
8	Niger	Aythya fuligula	Tufted Duck	C Europe, Black Sea, Mediterranean (non-bre)	700000	7000	1
8	Niger	Aythya nyroca	Ferruginous Duck	E Europe, E Mediterranean, Black Sea (bre)	36,000-54,000	450	1
8	Niger	Botaurus stellaris	Great Bittern	stellaris, C & E Europe, Black Sea, E Mediterranean (bre)	53,800-124,200	900	1
8	Niger	Bubulcus ibis	Cattle Egret	ibis, Tropical Africa	E	20000	1
8	Niger	Calidris alba	Sanderling	E Atlantic (non-bre)	123000	1200	1
8	Niger	Calidris alba	Sanderling	SW Asia, E & S Africa (non-bre)	150000	1500	1
8	Niger	Calidris alpina	Dunlin	centralis, SW Asia, NE Africa, E Mediterranean (non-bre)	500000	5000	1
8	Niger	Calidris ferruginea	Curlew Sandpiper	W Africa (non-bre)	1000000	10000	1
8	Niger	Calidris ferruginea	Curlew Sandpiper	E & S Africa (non-bre)	400000	4000	1
8	Niger	Calidris minuta	Little Stint	Europe & West Africa (non-bre)	300000	2000	1
8	Niger	Calidris temminckii	Temminck’s Stint	Europe, W Africa (non-bre)	30,000 - 55,000	600	1
8	Niger	Casmerodius albus	Great Egret	melanorhynchos	100,000-500,000	3000	1
8	Niger	Charadrius alexandrinus	Kentish Plover	alexandrinus, Black Sea, E Mediterranean (bre)	32,000-49,000	410	1
8	Niger	Charadrius alexandrinus	Kentish Plover	alexandrinus, E Atlantic, W Mediterranean	62,000-70,000	660	1
8	Niger	Charadrius dubius	Little Ringed Plover	curonicus, W, Central Europe, NW Africa (bre)	200,000-300,000	2500	1
8	Niger	Charadrius hiaticula	Common Ringed Plover	tundrae	D	10000	1
8	Niger	Chlidonias hybrida	Whiskered Tern	hybrida, E Europe, E Mediterranean (bre)	98,000-107,500	1000	1
8	Niger	Chlidonias hybrida	Whiskered Tern	hybrida, W Europe, W Mediterranean (bre)	16,300-39,800	280	1
8	Niger	Ciconia ciconia	White Stork	ciconia, SW & W Europe (bre)	93000	930	1
8	Niger	Ciconia nigra	Black Stork	SW Europe (bre)	1,300-1,370	35	1
8	Niger	Crex crex	Corncrake	C & E Europe, Asia (bre)	E	76000	1
8	Niger	Crex crex	Corncrake	W & NW Europe (bre)	10287 - 21129	160	1
8	Niger	Egretta garzetta	Little Egret	garzetta, Sub-Saharan Africa (bre)	200,000-500,000	3500	1
8	Niger	Egretta garzetta	Little Egret	garzetta, W Europe, NW Africa	125,000-143,000	1300	1
8	Niger	Egretta garzetta	Little Egret	garzetta, C & E Europe, Black Sea, E Mediterranean (bre)	4,400-7,2400	580	1
8	Niger	Fulica atra	Common Coot	atra, Black Sea, Mediterranean (non-bre)	2500000	20000	1
8	Niger	Gallinago gallinago	Common Snipe	gallinago, W Siberia (bre)	E	20000	1
8	Niger	Gallinago gallinago	Common Snipe	gallinago, Europe (bre)	>2,500,000	20000	1
8	Niger	Gallinago media	Great Snipe	W Siberia, NE Europe (bre)	D	10000	1
8	Niger	Gallinago media	Great Snipe	Scandinavia (bre)	18,000-51,000	350	1
8	Niger	Gallinula chloropus	Common Moorhen	chloropus, Europe, N Africa (bre)	>2,700,000-5,100,000	20000	1
8	Niger	Gallinula chloropus	Common Moorhen	meridionalis	D	10000	1
8	Niger	Glareola nordmanni	Black-winged Pratincole	E Europe - Central Asia	152,000 - 190,000	2370	1
8	Niger	Glareola pratincola	Collared Pratincole	pratincola, Black Sea, E Mediterranean (bre)	16,000-32,000	240	1
8	Niger	Glareola pratincola	Collared Pratincole	(boweni)	B	250	1
8	Niger	Glareola pratincola	Collared Pratincole	pratincola, W Mediterranean (bre)	18,000-19,500	190	1
8	Niger	Himantopus himantopus	Black-winged Stilt	himantopus, Central & E Europe, E Mediterranean (bre)	40,000-60,000	500	1
8	Niger	Himantopus himantopus	Black-winged Stilt	himantopus, W & SW Europe, W Africa	71,000-82,000	770	1
8	Niger	Himantopus himantopus	Black-winged Stilt	himantopus, Sub-Saharan Africa	100,000-200,000	1500	1
8	Niger	Ixobrychus minutus	Little Bittern	minutus, C & E Europe, Black Sea and E Mediterranean (bre)	110,00 - 325,000	2200	1
8	Niger	Ixobrychus minutus	Little Bittern	payesii	C	1000	1
1	Marruecos	Sterna bengalensis	Lesser Crested Tern	emigrata	4000	51	0
8	Niger	Ixobrychus minutus	Little Bittern	minutus, W Europe, NW Africa	11,900 - 17,900	150	1
8	Niger	Larus fuscus	Lesser Black-backed Gull	intermedius	325,000-440,000	3800	1
8	Niger	Larus fuscus	Lesser Black-backed Gull	graellsii	530,000-570,000	5500	1
8	Niger	Larus ridibundus	Black-headed Gull	West & Central Europe (bre)	3,700,000-4,800,000	20000	1
1	Marruecos	Sterna maxima	Royal Tern	albididorsalis	225000	2250	0
8	Niger	Limosa lapponica	Bar-tailed Godwit	taymyrensis, W, SW Africa (non-bre)	600000	6000	1
8	Niger	Limosa limosa	Black-tailed Godwit	limosa, W Europe (bre)	162,000-183,000	1700	1
8	Niger	Limosa limosa	Black-tailed Godwit	limosa, E Europe (bre)	90,000-165,000	1300	1
8	Niger	Lymnocryptes minimus	Jack Snipe	Europe (bre)	E	175000	1
8	Niger	Marmaronetta angustirostris	Marbled Teal	W Mediterranean, W Africa	3,000-5,000	40	1
8	Niger	Numenius arquata	Eurasian Curlew	orientalis, SW Asia, E Africa (non-bre)	C	1000	1
8	Niger	Numenius phaeopus	Whimbrel	phaeopus, NE Europe (bre)	190,000-340,000	2700	1
8	Niger	Nycticorax nycticorax	Black-crowned Night-heron	nycticorax, W Europe, NW Africa (bre)	61,000-97,000	790	1
8	Niger	Nycticorax nycticorax	Black-crowned Night-heron	nycticorax, C & E Europe, Black Sea, E Mediterranean (bre)	92,100-138,000	1200	1
8	Niger	Pelecanus onocrotalus	Great White Pelican	W Africa	60000	600	1
8	Niger	Phalacrocorax carbo	Great Cormorant	lucidus, C & E Africa	200,000-500,000	3500	1
8	Niger	Philomachus pugnax	Ruff	W Africa (non-bre)	1,000,000-1,500,000	12500	1
8	Niger	Philomachus pugnax	Ruff	E & S Africa (non-bre)	E	20000	1
8	Niger	Platalea leucorodia	Eurasian Spoonbill	leucorodia, C, SE Europe (bre)	11700	120	1
8	Niger	Plegadis falcinellus	Glossy Ibis	falcinellus, E & S Europe (bre)	48,000-66,000	570	1
8	Niger	Plegadis falcinellus	Glossy Ibis	falcinellus, Sub-Saharan Africa (bre)	1,000,000- 2,000,000	15000	1
8	Niger	Actophilornis africanus	African Jacana	Sub-Saharan Africa	E	20000	0	0
8	Niger	Aenigmatolimnas marginalis	Striped Crake	Sub-Saharan Africa	A/B	250	0	0
8	Niger	Alopochen aegyptiaca	Egyptian Goose	W Africa	5,000-10,000	75	0
8	Niger	Amaurornis flavirostra	Black Crake	Sub-Saharan Africa	E	20000	0
8	Niger	Pluvialis squatarola	Grey Plover	squatarola, E Atlantic (non-bre)	250000	2500	1
8	Niger	Anas capensis	Cape Teal	Lake Chad	<500	5	0
8	Niger	Pluvialis squatarola	Grey Plover	squatarola, SW Asia, E & S Africa (non-bre)	90000	900	1
8	Niger	Porphyrio porphyrio	Purple Swamphen	madagascariensis, W Africa	B	250	1
8	Niger	Anas hottentota	Hottentot Teal	Chad Basin	1,000-5,000	30	0
8	Niger	Porzana parva	Little Crake	parva	D	10000	1
8	Niger	Porzana porzana	Spotted Crake	W & NW Europe (bre)	13179 - 19044	10000	1
8	Niger	Anastomus lamelligerus	African Openbill	lamelligerus	300,000-500,000	4000	0
8	Niger	Anhinga rufa	African Darter	rufa, W Africa	A/B	250	0
8	Niger	Ardea cinerea	Grey Heron	cinerea, Sub-Saharan Africa (bre)	D	10000	0
8	Niger	Porzana pusilla	Baillon's Crake	intermedia,	2,000-10,000-	60	1
8	Niger	Recurvirostra avosetta	Pied Avocet	Mediterranean & SE Europe (bre)	47000	470	1
8	Niger	Ardea goliath	Goliath Heron	Sub-Saharan Africa	B/C	1000	0
8	Niger	Ardea melanocephala	Black-headed Heron	Africa	100,000-500,000	3000	0
8	Niger	Sterna albifrons	Little Tern	guineae	2,000-3,000	25	1
8	Niger	Sterna caspia	Caspian Tern	Europe (bre)	8,000-11,000	95	1
8	Niger	Sterna hirundo	Common Tern	hirundo, N, E Europe (bre)	630,000-1,500,000	11000	1
8	Niger	Sterna nilotica	Gull-billed Tern	nilotica, W Europe & W Africa (bre)	14,000-21,000	180	1
8	Niger	Tachybaptus ruficollis	Little Grebe	capensis, Sub-Saharan Africa	D	10000	1
8	Niger	Ardeola ralloides	Squacco Heron	paludivaga	300,000-600,000	4500	0
8	Niger	Tringa erythropus	Spotted Redshank	Europe (bre)	60,000-120,000	900	1
8	Niger	Tringa erythropus	Spotted Redshank	W Siberia (bre)	B/C	1000	1
8	Niger	Tringa glareola	Wood Sandpiper	NW Europe (bre)	900,000-1,200,000	10500	1
8	Niger	Tringa nebularia	Common Greenshank	NW Europe (bre)	190,000-270,000	2300	1
8	Niger	Tringa ochropus	Green Sandpiper	Europe (bre)	1,000,000-2,400,000	17000	1
8	Niger	Balearica pavonina	Black Crowned-crane	pavonina	15000	150	0
8	Niger	Bostrychia hagedash	Hadada Ibis	brevirostris	B/C	1000	0
8	Niger	Tringa stagnatilis	Marsh Sandpiper	C & NE Europe (bre)	14,000-40,000	270	1
8	Niger	Tringa stagnatilis	Marsh Sandpiper	SE Europe & W Asia (bre)	50,000-100,000	750	1
8	Niger	Burhinus senegalensis	Senegal Thick-knee	senegalensis	C	250	0
8	Niger	Butorides striata	Striated Heron	atricapilla	D	10000	0
8	Niger	Tringa totanus	Common Redshank	ussuriensis, SW Asia & E Africa (non-bre)	D	10000	1
8	Niger	Tringa totanus	Common Redshank	totanus Northern Europe (breeding)	200,000-300,000	2500	1
9	Mali	Actitis hypoleucos	Common Sandpiper	N, W & C Europe (bre)	1,500,000-2,000,000	17500	1
9	Mali	Anas acuta	Northern Pintail	Black Sea, Mediterranean, W Africa (non-bre)	750000	7500	1
9	Mali	Anas clypeata	Northern Shoveler	Black Sea, Mediterranean, W Africa (non-bre)	450000	4500	1
9	Mali	Anas crecca	Common Teal	crecca, Black Sea, Mediterranean (non-bre)	750,000-1,375,000	10600	1
9	Mali	Anas penelope	Eurasian Wigeon	Black Sea, Mediterranean (non-bre)	300000	3000	1
9	Mali	Anas querquedula	Garganey	W Africa (non-bre)	2000000	20000	1
9	Mali	Ardea cinerea	Grey Heron	cinerea, C & E Europe (bre)	189,000-256,000	2200	1
9	Mali	Ardea cinerea	Grey Heron	cinerea, W Europe, NW Africa (bre)	263,000-286,000	2700	1
9	Mali	Ardea purpurea	Purple Heron	purpurea, Tropical Africa (bre)	75,000-100,000	880	1
8	Niger	Charadrius forbesi	Forbes's Plover	Sub-Saharan Africa	10,000 - 50,000	1000	0	0
9	Mali	Ardea purpurea	Purple Heron	purpurea, SW & NW Europe, NW Africa (bre)	11,500-12,100	120	1
8	Niger	Charadrius marginatus	White-fronted Plover	mechowi, West Africa	10,000-15,000	130	0
8	Niger	Charadrius pecuarius	Kittlitz's Plover	pecuarius, West Africa	20,000-50,000	350	0
8	Niger	Charadrius tricollaris	Three-banded Plover	tricollaris, Lake Chad	A	100	0
9	Mali	Ardea purpurea	Purple Heron	purpurea, C & E Europe, Black Sea, Mediterranean	135,000-300,000	2200	1
9	Mali	Ardeola ralloides	Squacco Heron	ralloides, SW Europe, NW Africa (bre)	2,700-5,600	40	1
8	Niger	Chlidonias leucopterus	White-winged Tern	Africa (non-br)	2,500,000-3,500,000	20000	0
8	Niger	Ciconia abdimii	Abdim's Stork	Africa	300,000-600,000	4500	0
9	Mali	Arenaria interpres	Ruddy Turnstone	interpres, Fennoscandia, NW Russia (bre)	45,000-120,000	830	1
8	Niger	Ciconia episcopus	Woolly-necked Stork	microscelis	B/C	1000	0
9	Mali	Aythya ferina	Common Pochard	C Europe, Black Sea, Mediterranean (non-bre)	1000000	10000	1
8	Niger	Crecopsis egregia	African Crake	Sub-Saharan Africa		0	0	0
9	Mali	Aythya fuligula	Tufted Duck	C Europe, Black Sea, Mediterranean (non-bre)	700000	7000	1
9	Mali	Aythya nyroca	Ferruginous Duck	N & W Africa (non-bre)	2,400-2,600	25	1
8	Niger	Dendrocygna bicolor	Fulvous Whistling-duck	W Africa	150,000-350,000	2500	0
8	Niger	Dendrocygna viduata	White-faced Whistling-duck	W Africa	600,000-700,000	6500	0
8	Niger	Egretta ardesiaca	Black Heron	Africa	C	1000	0
9	Mali	Aythya nyroca	Ferruginous Duck	E Europe, E Mediterranean, Black Sea (bre)	36,000-54,000	450	1
9	Mali	Botaurus stellaris	Great Bittern	stellaris, W Europe, NW Africa (bre)	5,850-6,700	65	1
9	Mali	Botaurus stellaris	Great Bittern	stellaris, C & E Europe, Black Sea, E Mediterranean (bre)	53,800-124,200	900	1
8	Niger	Ephippiorhynchus senegalensis	Saddle-billed Stork	Africa	A/B	250	0
9	Mali	Bubulcus ibis	Cattle Egret	ibis, Tropical Africa	E	20000	1
9	Mali	Calidris alba	Sanderling	SW Asia, E & S Africa (non-bre)	150000	1500	1
9	Mali	Calidris alba	Sanderling	E Atlantic (non-bre)	123000	1200	1
9	Mali	Calidris alpina	Dunlin	centralis, SW Asia, NE Africa, E Mediterranean (non-bre)	500000	5000	1
9	Mali	Calidris ferruginea	Curlew Sandpiper	W Africa (non-bre)	1000000	10000	1
8	Niger	Gallinula angulata	Lesser Moorhen	Sub-Saharan Africa	C/D	20000	0	0
9	Mali	Calidris minuta	Little Stint	Europe & West Africa (non-bre)	300000	2000	1
9	Mali	Calidris temminckii	Temminck’s Stint	Europe, W Africa (non-bre)	30,000 - 55,000	600	1
8	Niger	Glareola cinerea	Grey Pratincole	cinerea	B	250	0
8	Niger	Glareola cinerea	Grey Pratincole	(colorata)	A	100	0
9	Mali	Casmerodius albus	Great Egret	melanorhynchos	100,000-500,000	3000	1
8	Niger	Glareola nuchalis	Rock Pratincole	liberiae	100,000 - 300,000	10000	0
9	Mali	Charadrius alexandrinus	Kentish Plover	alexandrinus, E Atlantic, W Mediterranean	62,000-70,000	660	1
9	Mali	Charadrius dubius	Little Ringed Plover	curonicus, W, Central Europe, NW Africa (bre)	200,000-300,000	2500	1
9	Mali	Charadrius hiaticula	Common Ringed Plover	tundrae	D	10000	1
8	Niger	Gorsachius leuconotus	White-backed Night-heron	Africa	C	1000	0
9	Mali	Chlidonias hybrida	Whiskered Tern	hybrida, W Europe, W Mediterranean (bre)	16,300-39,800	280	1
9	Mali	Ciconia ciconia	White Stork	ciconia, SW & W Europe (bre)	93000	930	1
9	Mali	Ciconia nigra	Black Stork	SW Europe (bre)	1,300-1,370	35	1
9	Mali	Crex crex	Corncrake	W & NW Europe (bre)	10287 - 21129	160	1
9	Mali	Egretta garzetta	Little Egret	garzetta, C & E Europe, Black Sea, E Mediterranean (bre)	4,400-7,2400	580	1
9	Mali	Egretta garzetta	Little Egret	garzetta, Sub-Saharan Africa (bre)	200,000-500,000	3500	1
8	Niger	Ixobrychus minutus	Little Bittern	minutus, South Asia	B	250	0
8	Niger	Ixobrychus sturmii	Dwarf Bittern	Africa	C	1000	0
8	Niger	Larus cirrocephalus	Grey-headed Gull	poiocephalus, West Africa	30000	300	0
9	Mali	Egretta garzetta	Little Egret	garzetta, W Europe, NW Africa	125,000-143,000	1300	1
9	Mali	Fulica atra	Common Coot	atra, Black Sea, Mediterranean (non-bre)	2500000	20000	1
9	Mali	Gallinago gallinago	Common Snipe	gallinago, W Siberia (bre)	E	20000	1
8	Niger	Leptoptilos crumeniferus	Marabou Stork	Africa	200,000-500,000	3500	0
9	Mali	Gallinago gallinago	Common Snipe	gallinago, Europe (bre)	>2,500,000	20000	1
9	Mali	Gallinago media	Great Snipe	Scandinavia (bre)	18,000-51,000	350	1
9	Mali	Gallinula chloropus	Common Moorhen	meridionalis	D	10000	1
9	Mali	Gallinula chloropus	Common Moorhen	chloropus, Europe, N Africa (bre)	>2,700,000-5,100,000	20000	1
9	Mali	Glareola nordmanni	Black-winged Pratincole	E Europe - Central Asia	152,000 - 190,000	2370	1
8	Niger	Mesophoyx intermedia	Intermediate Egret	brachyrhyncha	C	1000	0
8	Niger	Microparra capensis	Lesser Jacana	Sub-Saharan Africa	C	1000	0	0
8	Niger	Mycteria ibis	Yellow-billed Stork	Africa	75,000-100,000	880	0
8	Niger	Nettapus auritus	African Pygmy-goose	S & E Africa	100,000-250,000	1750	0
9	Mali	Glareola pratincola	Collared Pratincole	pratincola, W Mediterranean (bre)	18,000-19,500	190	1
9	Mali	Glareola pratincola	Collared Pratincole	(boweni)	B	250	1
9	Mali	Himantopus himantopus	Black-winged Stilt	himantopus, Sub-Saharan Africa	100,000-200,000	1500	1
8	Niger	Nycticorax nycticorax	Black-crowned Night-heron	nycticorax, Sub-Saharan Africa, Madagascar (bre)	C/D	20000	0
9	Mali	Himantopus himantopus	Black-winged Stilt	himantopus, W & SW Europe, W Africa	71,000-82,000	770	1
9	Mali	Ixobrychus minutus	Little Bittern	minutus, W Europe, NW Africa	11,900 - 17,900	150	1
8	Niger	Pelecanus rufescens	Pink-backed Pelican	rufescens	50,000-100,000	750	0
8	Niger	Phalacrocorax africanus	Reed Cormorant	africanus, W Africa	100,000- 200,000	1500	0
9	Mali	Ixobrychus minutus	Little Bittern	payesii	C	1000	1
9	Mali	Larus fuscus	Lesser Black-backed Gull	intermedius	325,000-440,000	3800	1
9	Mali	Larus fuscus	Lesser Black-backed Gull	graellsii	530,000-570,000	5500	1
8	Niger	Platalea alba	African Spoonbill	alba	B/C	1000	0
9	Mali	Larus ridibundus	Black-headed Gull	West & Central Europe (bre)	3,700,000-4,800,000	20000	1
8	Niger	Plectropterus gambensis	Spur-winged Goose	gambensis, W Africa	50,000-100,000	750	0
9	Mali	Limosa lapponica	Bar-tailed Godwit	taymyrensis, W, SW Africa (non-bre)	600000	6000	1
9	Mali	Limosa limosa	Black-tailed Godwit	limosa, E Europe (bre)	90,000-165,000	1300	1
9	Mali	Limosa limosa	Black-tailed Godwit	limosa, W Europe (bre)	162,000-183,000	1700	1
9	Mali	Lymnocryptes minimus	Jack Snipe	Europe (bre)	E	175000	1
8	Niger	Pluvianus aegyptius	Egyptian Plover	aegyptius, West Africa	20,000-50,000	350	0
8	Niger	Podica senegalensis	African Finfoot	senegalensis	C/D	20000	0
8	Niger	Porphyrio alleni	Allen's Gallinule	Sub-Saharan Africa	C/D	20000	0	0
9	Mali	Marmaronetta angustirostris	Marbled Teal	W Mediterranean, W Africa	3,000-5,000	40	1
9	Mali	Numenius arquata	Eurasian Curlew	orientalis, SW Asia, E Africa (non-bre)	C	1000	1
9	Mali	Numenius arquata	Eurasian Curlew	arquata	700,000-1,000,000	8500	1
9	Mali	Numenius phaeopus	Whimbrel	islandicus	600,000-750,000	6800	1
9	Mali	Numenius phaeopus	Whimbrel	phaeopus, NE Europe (bre)	190,000-340,000	2700	1
8	Niger	Rostratula benghalensis	Greater Painted-snipe	benghalensis, Sub-Saharan Africa	C	1000	0
8	Niger	Rynchops flavirostris	African Skimmer	West & Central Africa	7,000-13,000	100	0
8	Niger	Sarkidiornis melanotos	Comb Duck	melanotos, W Africa	50,000-80,000	650	0
8	Niger	Scopus umbretta	Hamerkop	umbretta	D	10000	0
9	Mali	Nycticorax nycticorax	Black-crowned Night-heron	nycticorax, C & E Europe, Black Sea, E Mediterranean (bre)	92,100-138,000	1200	1
9	Mali	Nycticorax nycticorax	Black-crowned Night-heron	nycticorax, W Europe, NW Africa (bre)	61,000-97,000	790	1
9	Mali	Pelecanus onocrotalus	Great White Pelican	W Africa	60000	600	1
9	Mali	Philomachus pugnax	Ruff	W Africa (non-bre)	1,000,000-1,500,000	12500	1
9	Mali	Platalea leucorodia	Eurasian Spoonbill	leucorodia, C, SE Europe (bre)	11700	120	1
8	Niger	Thalassornis leuconotus	White-backed Duck	leuconotus, W Africa	<500	5	0
8	Niger	Threskiornis aethiopicus	African Sacred Ibis	Sub-Saharan Africa	200,000-450,000	3300	0	0
9	Mali	Platalea leucorodia	Eurasian Spoonbill	leucorodia, E Atlantic	11300	110	1
9	Mali	Plegadis falcinellus	Glossy Ibis	falcinellus, E & S Europe (bre)	48,000-66,000	570	1
9	Mali	Plegadis falcinellus	Glossy Ibis	falcinellus, Sub-Saharan Africa (bre)	1,000,000- 2,000,000	15000	1
9	Mali	Pluvialis squatarola	Grey Plover	squatarola, E Atlantic (non-bre)	250000	2500	1
9	Mali	Porphyrio porphyrio	Purple Swamphen	madagascariensis, W Africa	B	250	1
9	Mali	Porzana parva	Little Crake	parva	D	10000	1
9	Mali	Porzana porzana	Spotted Crake	W & NW Europe (bre)	13179 - 19044	10000	1
9	Mali	Porzana pusilla	Baillon's Crake	intermedia,	2,000-10,000-	60	1
9	Mali	Recurvirostra avosetta	Pied Avocet	Mediterranean & SE Europe (bre)	47000	470	1
8	Niger	Vanellus albiceps	White-headed Lapwing	W & C Africa	30,000-70,000	500	0
8	Niger	Vanellus crassirostris	Long-toed Lapwing	crassirostris, Lake Chad Basin	<5,000	50	0
8	Niger	Vanellus senegallus	Wattled Lapwing	senegallus	25,000-60,000	450	0
8	Niger	Vanellus spinosus	Spur-winged Lapwing	Africa	100,000-700,000	4000	0
9	Mali	Sterna albifrons	Little Tern	guineae	2,000-3,000	25	1
9	Mali	Sterna caspia	Caspian Tern	W Africa (bre)	45,000-60,000	530	1
9	Mali	Sterna caspia	Caspian Tern	Europe (bre)	8,000-11,000	95	1
16	Oman	Anas crecca	Common Teal	crecca, SW Asia, NE Africa (non-bre)	1500000	15000	0
16	Oman	Anas penelope	Eurasian Wigeon	SW Asia, NE Africa (non-bre)	250000	2500	0
16	Oman	Anas platyrhynchos	Mallard	platyrhynchos, SW Asia (non-bre)	800000	8000	0
16	Oman	Anas querquedula	Garganey	SW Asia, NE Africa (non-bre)	100,000-200,000	1500	0
16	Oman	Anas strepera	Gadwall	strepera, SW Asia, NE Africa (non-bre)	130000	1300	0
16	Oman	Anous stolidus	Brown Noddy	plumbeigularis	75000	750	0
16	Oman	Anous tenuirostris	Lesser Noddy	tenuirostris	>1,000,000	10000	0
9	Mali	Sterna hirundo	Common Tern	hirundo, N, E Europe (bre)	630,000-1,500,000	11000	1
16	Oman	Ardea cinerea	Grey Heron	cinerea, Central & SW Asia	C/D	20000	0
16	Oman	Ardea goliath	Goliath Heron	SW Asia	50	1	0
16	Oman	Ardea purpurea	Purple Heron	purpurea, SW Asia (bre)	B	250	0
16	Oman	Ardeola ralloides	Squacco Heron	ralloides, SW Asia (bre)	C	1000	0
9	Mali	Sterna nilotica	Gull-billed Tern	nilotica, W Europe & W Africa (bre)	14,000-21,000	180	1
16	Oman	Aythya ferina	Common Pochard	SW Asia (non-bre)	350000	3500	0
16	Oman	Aythya fuligula	Tufted Duck	SW Asia, NE Africa (non-bre)	200000	2000	0
16	Oman	Aythya nyroca	Ferruginous Duck	SW Asia & NE Africa (non-bre)	C	1000	0
16	Oman	Botaurus stellaris	Great Bittern	stellaris, W & Central Asia (bre)	C	1000	0
9	Mali	Tachybaptus ruficollis	Little Grebe	capensis, Sub-Saharan Africa	D	10000	1
16	Oman	Butorides striata	Striated Heron	brevipes	A/B	250	0
9	Mali	Tringa erythropus	Spotted Redshank	Europe (bre)	60,000-120,000	900	1
9	Mali	Tringa glareola	Wood Sandpiper	NW Europe (bre)	900,000-1,200,000	10500	1
9	Mali	Tringa nebularia	Common Greenshank	NW Europe (bre)	190,000-270,000	2300	1
9	Mali	Tringa ochropus	Green Sandpiper	Europe (bre)	1,000,000-2,400,000	17000	1
9	Mali	Tringa stagnatilis	Marsh Sandpiper	C & NE Europe (bre)	14,000-40,000	270	1
16	Oman	Calidris tenuirostris	Great Knot	SW & W S Asia (non-bre)	2,000-5,000	35	0
16	Oman	Casmerodius albus	Great Egret	alba, SW Asia (non-bre)	C	1000	0
16	Oman	Charadrius alexandrinus	Kentish Plover	alexandrinus, SW Asia (bre)	C	1000	0
16	Oman	Charadrius asiaticus	Caspian Plover	Central Asia (bre)	40,000-55,000	480	0
9	Mali	Tringa totanus	Common Redshank	totanus Northern Europe (breeding)	200,000-300,000	2500	1
10	Mauritania	Actitis hypoleucos	Common Sandpiper	N, W & C Europe (bre)	1,500,000-2,000,000	17500	1
10	Mauritania	Anas acuta	Northern Pintail	Black Sea, Mediterranean, W Africa (non-bre)	750000	7500	1
10	Mauritania	Anas clypeata	Northern Shoveler	Black Sea, Mediterranean, W Africa (non-bre)	450000	4500	1
16	Oman	Charadrius mongolus	Lesser Sand Plover	pamirensis	100,000-150,000	1250	0
16	Oman	Chlidonias hybrida	Whiskered Tern	hybrida, Central Asia (bre)	C	1000	0
16	Oman	Chlidonias leucopterus	White-winged Tern	Africa (non-br)	2,500,000-3,500,000	20000	0
10	Mauritania	Anas crecca	Common Teal	crecca, Black Sea, Mediterranean (non-bre)	750,000-1,375,000	10600	1
16	Oman	Cygnus olor	Mute Swan	W & Central Asia, Caspian	250000	2500	0
16	Oman	Dromas ardeola	Crab Plover	NW Indian Ocean	60,000-80,000	700	0
16	Oman	Egretta garzetta	Little Egret	garzetta, W Asia (bre)	25,000-100,000	1000	0
16	Oman	Egretta gularis	Western Reef-egret	schistacea, SW, South Asia	17000	170	0
16	Oman	Fulica atra	Common Coot	atra, SW Asia (non-bre)	2000000	20000	0
10	Mauritania	Anas penelope	Eurasian Wigeon	Black Sea, Mediterranean (non-bre)	300000	3000	1
16	Oman	Gallinago stenura	Pintail Snipe	S, SW Asia, E Africa (non-bre)	C/D	20000	0
16	Oman	Gallinula chloropus	Common Moorhen	chloropus, SW Asia (non-bre)	D	10000	0
16	Oman	Glareola pratincola	Collared Pratincole	pratincola, SW Asia (bre)	B/C	1000	0
10	Mauritania	Anas platyrhynchos	Mallard	platyrhynchos, W Mediterranean (non-bre)	1000000	10000	1
16	Oman	Himantopus himantopus	Black-winged Stilt	himantopus, SW Asia (non-bre)	30,000-70,000	500	0
16	Oman	Ixobrychus minutus	Little Bittern	minutus, W & SW Asia (bre)	C	1000	0
10	Mauritania	Anas querquedula	Garganey	W Africa (non-bre)	2000000	20000	1
10	Mauritania	Anas strepera	Gadwall	strepera, C Europe, Black Sea, Mediterranean (non-bre)	75,000-150,000	1100	1
16	Oman	Larus genei	Slender-billed Gull	W, SW & S Asia (bre)	150000	1500	0
16	Oman	Larus hemprichii	Sooty Gull	NW Indian Ocean, Red Sea	150,000-300,000	2300	0
10	Mauritania	Ardea cinerea	Grey Heron	cinerea, W Europe, NW Africa (bre)	263,000-286,000	2700	1
16	Oman	Larus ridibundus	Black-headed Gull	SW Asia, E Africa (non-bre)	250000	2500	0
10	Mauritania	Ardea cinerea	Grey Heron	monicae	7,500-12,500	100	1
16	Oman	Limosa lapponica	Bar-tailed Godwit	taymyrensis, E Africa, SW, S Asia (non-bre)	100,000-150,000	1300	0
16	Oman	Limosa limosa	Black-tailed Godwit	limosa, W Asia (bre)	C	1000	0
10	Mauritania	Ardea purpurea	Purple Heron	purpurea, Tropical Africa (bre)	75,000-100,000	880	1
16	Oman	Mergus serrator	Red-breasted Merganser	SW & C Asia (non-bre)	<10,000	100	0
16	Oman	Netta rufina	Red-crested Pochard	C & SW Asia (non-bre)	250000	2500	0
10	Mauritania	Ardea purpurea	Purple Heron	purpurea, SW & NW Europe, NW Africa (bre)	11,500-12,100	120	1
16	Oman	Numenius phaeopus	Whimbrel	alboaxillaris	A	100	0
16	Oman	Numenius phaeopus	Whimbrel	phaeopus, W Siberia (bre)	D	10000	0
10	Mauritania	Ardeola ralloides	Squacco Heron	ralloides, SW Europe, NW Africa (bre)	2,700-5,600	40	1
16	Oman	Nycticorax nycticorax	Black-crowned Night-heron	nycticorax, W Asia (bre)	C	1000	0
16	Oman	Pelecanus crispus	Dalmatian Pelican	SW, S Asia (non-bre)	6,000-9,000	75	0
16	Oman	Phalacrocorax carbo	Great Cormorant	sinensis, SW Asia (non-bre)	100000	1000	0
16	Oman	Phalacrocorax nigrogularis	Socotra Cormorant	Arabian coast	270000	2700	0
16	Oman	Phalacrocorax nigrogularis	Socotra Cormorant	Gulf of Aden	60000	600	0
10	Mauritania	Arenaria interpres	Ruddy Turnstone	interpres, Fennoscandia, NW Russia (bre)	45,000-120,000	830	1
10	Mauritania	Arenaria interpres	Ruddy Turnstone	interpres, NE Canada, Greenland (bre)	100,000-200,000	1500	1
16	Oman	Phoenicopterus minor	Lesser Flamingo	E Africa	1,500,000-2,500,000	20000	0
10	Mauritania	Aythya ferina	Common Pochard	C Europe, Black Sea, Mediterranean (non-bre)	1000000	10000	1
16	Oman	Platalea leucorodia	Eurasian Spoonbill	(major), SW, S Asia (non-bre)	C	1000	0
16	Oman	Pluvialis fulva	Pacific Golden Plover	SW & S Asia, E Africa (non-bre)	50,000-100,000	750	0
10	Mauritania	Aythya fuligula	Tufted Duck	C Europe, Black Sea, Mediterranean (non-bre)	700000	7000	1
16	Oman	Podiceps cristatus	Great Crested Grebe	cristatus, Caspian Sea (non-bre)	10000	100	0
16	Oman	Podiceps nigricollis	Black-necked Grebe	nigricollis, SW & S Asia (non-bre)	25000	250	0
10	Mauritania	Aythya nyroca	Ferruginous Duck	N & W Africa (non-bre)	2,400-2,600	25	1
10	Mauritania	Aythya nyroca	Ferruginous Duck	E Europe, E Mediterranean, Black Sea (bre)	36,000-54,000	450	1
16	Oman	Rallus aquaticus	Water Rail	korejewi		20000	0
16	Oman	Recurvirostra avosetta	Pied Avocet	SW Asia (bre)	B	250	0
16	Oman	Sterna albifrons	Little Tern	albifrons, SW Asia (bre)	B	250	0
16	Oman	Sterna anaethetus	Bridled Tern	fuligula	D	10000	0
16	Oman	Sterna bengalensis	Lesser Crested Tern	bengalensis	150,000-180,000	1700	0
16	Oman	Sterna bergii	Great Crested Tern	velox, Persian Gulf & Indian Ocean (bre)	D	10000	0
16	Oman	Sterna bergii	Great Crested Tern	velox, Red Sea & NE Africa (bre)	20000	200	0
16	Oman	Sterna caspia	Caspian Tern	Caspian (bre)	9,000-16,500	130	0
16	Oman	Sterna dougallii	Roseate Tern	bangsi, Arabian Sea	<600	6	0
16	Oman	Sterna fuscata	Sooty Tern	nubilosa	>13,500,000	20000	0
16	Oman	Sterna hirundo	Common Tern	hirundo, W Asia (bre)	C/D	20000	0
16	Oman	Sterna nilotica	Gull-billed Tern	nilotica, SW Asia (non-bre)	B	250	0
16	Oman	Sterna repressa	White-cheeked Tern	N & W Indian Ocean, Red Sea	600000	6000	0
16	Oman	Sterna sandvicensis	Sandwich Tern	sandvicensis, Caspian (bre)	110000	1100	0
16	Oman	Sterna saundersi	Saunders's Tern	N & W Indian Ocean, Red Sea	40,000-100,000	700	0
16	Oman	Tachybaptus ruficollis	Little Grebe	capensis, SW, Central, S Asia	D	10000	0
16	Oman	Tadorna ferruginea	Ruddy Shelduck	W Asia, Caspian, Iran, Iraq	50000	500	0
16	Oman	Tadorna tadorna	Common Shelduck	Caspian, SW Asia (non-bre)	80000	800	0
10	Mauritania	Botaurus stellaris	Great Bittern	stellaris, W Europe, NW Africa (bre)	5,850-6,700	65	1
10	Mauritania	Bubulcus ibis	Cattle Egret	ibis, Tropical Africa	E	20000	1
10	Mauritania	Bubulcus ibis	Cattle Egret	ibis, NW Africa	100,000-150,000	1300	1
16	Oman	Tringa ochropus	Green Sandpiper	W Asia (bre)	D/E	20000	0
10	Mauritania	Calidris alba	Sanderling	E Atlantic (non-bre)	123000	1200	1
10	Mauritania	Calidris alpina	Dunlin	arctica	21,000-45,000	330	1
16	Oman	Vanellus leucurus	White-tailed Lapwing	S Asia (non-bre)	B/C	1000	0
10	Mauritania	Calidris alpina	Dunlin	schinzii, Iceland (bre)	940,000-960,000	9500	1
10	Mauritania	Calidris canutus	Red Knot	canutus	400000	3400	1
10	Mauritania	Calidris ferruginea	Curlew Sandpiper	W Africa (non-bre)	1000000	10000	1
10	Mauritania	Calidris minuta	Little Stint	Europe & West Africa (non-bre)	300000	2000	1
14	Qatar	Anas clypeata	Northern Shoveler	SW Asia, NE & E Africa (non-bre)	400000	4000	0
14	Qatar	Anas crecca	Common Teal	crecca, SW Asia, NE Africa (non-bre)	1500000	15000	0
14	Qatar	Anas penelope	Eurasian Wigeon	SW Asia, NE Africa (non-bre)	250000	2500	0
14	Qatar	Anas platyrhynchos	Mallard	platyrhynchos, SW Asia (non-bre)	800000	8000	0
14	Qatar	Anas querquedula	Garganey	SW Asia, NE Africa (non-bre)	100,000-200,000	1500	0
14	Qatar	Anas strepera	Gadwall	strepera, SW Asia, NE Africa (non-bre)	130000	1300	0
10	Mauritania	Calidris temminckii	Temminck’s Stint	Europe, W Africa (non-bre)	30,000 - 55,000	600	1
14	Qatar	Ardea cinerea	Grey Heron	cinerea, Central & SW Asia	C/D	20000	0
14	Qatar	Ardea purpurea	Purple Heron	purpurea, SW Asia (bre)	B	250	0
14	Qatar	Ardeola ralloides	Squacco Heron	ralloides, SW Asia (bre)	C	1000	0
10	Mauritania	Casmerodius albus	Great Egret	melanorhynchos	100,000-500,000	3000	1
14	Qatar	Aythya ferina	Common Pochard	SW Asia (non-bre)	350000	3500	0
14	Qatar	Aythya fuligula	Tufted Duck	SW Asia, NE Africa (non-bre)	200000	2000	0
14	Qatar	Aythya nyroca	Ferruginous Duck	SW Asia & NE Africa (non-bre)	C	1000	0
14	Qatar	Botaurus stellaris	Great Bittern	stellaris, W & Central Asia (bre)	C	1000	0
10	Mauritania	Charadrius alexandrinus	Kentish Plover	alexandrinus, E Atlantic, W Mediterranean	62,000-70,000	660	1
10	Mauritania	Charadrius dubius	Little Ringed Plover	curonicus, W, Central Europe, NW Africa (bre)	200,000-300,000	2500	1
10	Mauritania	Charadrius hiaticula	Common Ringed Plover	(psammodroma)	240,000 - 330,000	1900	1
10	Mauritania	Charadrius hiaticula	Common Ringed Plover	tundrae	D	10000	1
10	Mauritania	Chlidonias hybrida	Whiskered Tern	hybrida, W Europe, W Mediterranean (bre)	16,300-39,800	280	1
10	Mauritania	Chlidonias niger	Black Tern	niger	500,000-1,000,000	7500	1
14	Qatar	Calidris tenuirostris	Great Knot	SW & W S Asia (non-bre)	2,000-5,000	35	0
14	Qatar	Casmerodius albus	Great Egret	alba, SW Asia (non-bre)	C	1000	0
14	Qatar	Charadrius alexandrinus	Kentish Plover	alexandrinus, SW Asia (bre)	C	1000	0
14	Qatar	Charadrius asiaticus	Caspian Plover	Central Asia (bre)	40,000-55,000	480	0
10	Mauritania	Ciconia ciconia	White Stork	ciconia, SW & W Europe (bre)	93000	930	1
10	Mauritania	Ciconia nigra	Black Stork	SW Europe (bre)	1,300-1,370	35	1
10	Mauritania	Crex crex	Corncrake	W & NW Europe (bre)	10287 - 21129	160	1
10	Mauritania	Egretta garzetta	Little Egret	garzetta, Sub-Saharan Africa (bre)	200,000-500,000	3500	1
14	Qatar	Charadrius mongolus	Lesser Sand Plover	pamirensis	100,000-150,000	1250	0
14	Qatar	Chlidonias hybrida	Whiskered Tern	hybrida, Central Asia (bre)	C	1000	0
14	Qatar	Chlidonias leucopterus	White-winged Tern	Africa (non-br)	2,500,000-3,500,000	20000	0
14	Qatar	Ciconia ciconia	White Stork	ciconia, W Asia (bre)	B	250	0
10	Mauritania	Egretta garzetta	Little Egret	garzetta, W Europe, NW Africa	125,000-143,000	1300	1
14	Qatar	Dromas ardeola	Crab Plover	NW Indian Ocean	60,000-80,000	700	0
14	Qatar	Egretta garzetta	Little Egret	garzetta, W Asia (bre)	25,000-100,000	1000	0
14	Qatar	Egretta gularis	Western Reef-egret	schistacea, SW, South Asia	17000	170	0
14	Qatar	Fulica atra	Common Coot	atra, SW Asia (non-bre)	2000000	20000	0
10	Mauritania	Fulica atra	Common Coot	atra, Black Sea, Mediterranean (non-bre)	2500000	20000	1
10	Mauritania	Gallinago gallinago	Common Snipe	gallinago, Europe (bre)	>2,500,000	20000	1
14	Qatar	Gallinago stenura	Pintail Snipe	S, SW Asia, E Africa (non-bre)	C/D	20000	0
14	Qatar	Gallinula chloropus	Common Moorhen	chloropus, SW Asia (non-bre)	D	10000	0
14	Qatar	Glareola pratincola	Collared Pratincole	pratincola, SW Asia (bre)	B/C	1000	0
10	Mauritania	Gallinago media	Great Snipe	Scandinavia (bre)	18,000-51,000	350	1
10	Mauritania	Gallinula chloropus	Common Moorhen	chloropus, Europe, N Africa (bre)	>2,700,000-5,100,000	20000	1
14	Qatar	Himantopus himantopus	Black-winged Stilt	himantopus, SW Asia (non-bre)	30,000-70,000	500	0
14	Qatar	Ixobrychus minutus	Little Bittern	minutus, W & SW Asia (bre)	C	1000	0
10	Mauritania	Gallinula chloropus	Common Moorhen	meridionalis	D	10000	1
10	Mauritania	Glareola nordmanni	Black-winged Pratincole	E Europe - Central Asia	152,000 - 190,000	2370	1
14	Qatar	Larus genei	Slender-billed Gull	W, SW & S Asia (bre)	150000	1500	0
14	Qatar	Larus hemprichii	Sooty Gull	NW Indian Ocean, Red Sea	150,000-300,000	2300	0
10	Mauritania	Glareola pratincola	Collared Pratincole	(boweni)	B	250	1
14	Qatar	Larus ridibundus	Black-headed Gull	SW Asia, E Africa (non-bre)	250000	2500	0
10	Mauritania	Glareola pratincola	Collared Pratincole	pratincola, W Mediterranean (bre)	18,000-19,500	190	1
14	Qatar	Limosa lapponica	Bar-tailed Godwit	taymyrensis, E Africa, SW, S Asia (non-bre)	100,000-150,000	1300	0
14	Qatar	Limosa limosa	Black-tailed Godwit	limosa, W Asia (bre)	C	1000	0
10	Mauritania	Haematopus ostralegus	Eurasian Oystercatcher	ostralegus	1020000	10200	1
14	Qatar	Marmaronetta angustirostris	Marbled Teal	SW Asia (non-bre)	5,000-15,000	100	0
14	Qatar	Mergus serrator	Red-breasted Merganser	SW & C Asia (non-bre)	<10,000	100	0
14	Qatar	Netta rufina	Red-crested Pochard	C & SW Asia (non-bre)	250000	2500	0
10	Mauritania	Himantopus himantopus	Black-winged Stilt	himantopus, Sub-Saharan Africa	100,000-200,000	1500	1
14	Qatar	Numenius phaeopus	Whimbrel	phaeopus, W Siberia (bre)	D	10000	0
14	Qatar	Numenius phaeopus	Whimbrel	alboaxillaris	A	100	0
10	Mauritania	Himantopus himantopus	Black-winged Stilt	himantopus, W & SW Europe, W Africa	71,000-82,000	770	1
14	Qatar	Nycticorax nycticorax	Black-crowned Night-heron	nycticorax, W Asia (bre)	C	1000	0
10	Mauritania	Ixobrychus minutus	Little Bittern	payesii	C	1000	1
10	Mauritania	Ixobrychus minutus	Little Bittern	minutus, W Europe, NW Africa	11,900 - 17,900	150	1
14	Qatar	Phalacrocorax carbo	Great Cormorant	sinensis, SW Asia (non-bre)	100000	1000	0
14	Qatar	Phalacrocorax nigrogularis	Socotra Cormorant	Arabian coast	270000	2700	0
10	Mauritania	Larus audouinii	Audouin's Gull	Mediterranean (bre)	57600	580	1
10	Mauritania	Larus cachinnans	Yellow-legged Gull	michahellis	630,000-768,000	7000	1
14	Qatar	Phoenicopterus minor	Lesser Flamingo	E Africa	1,500,000-2,500,000	20000	0
10	Mauritania	Larus fuscus	Lesser Black-backed Gull	intermedius	325,000-440,000	3800	1
14	Qatar	Platalea leucorodia	Eurasian Spoonbill	(major), SW, S Asia (non-bre)	C	1000	0
14	Qatar	Plegadis falcinellus	Glossy Ibis	falcinellus, SW Asia (bre)	C	1000	0
14	Qatar	Pluvialis fulva	Pacific Golden Plover	SW & S Asia, E Africa (non-bre)	50,000-100,000	750	0
10	Mauritania	Larus fuscus	Lesser Black-backed Gull	graellsii	530,000-570,000	5500	1
14	Qatar	Podiceps cristatus	Great Crested Grebe	cristatus, Caspian Sea (non-bre)	10000	100	0
14	Qatar	Podiceps nigricollis	Black-necked Grebe	nigricollis, SW & S Asia (non-bre)	25000	250	0
10	Mauritania	Larus melanocephalus	Mediterranean Gull	Europe, SW Asia	360,000-960,000	6600	1
10	Mauritania	Larus ridibundus	Black-headed Gull	West & Central Europe (bre)	3,700,000-4,800,000	20000	1
10	Mauritania	Limosa lapponica	Bar-tailed Godwit	taymyrensis, W, SW Africa (non-bre)	600000	6000	1
14	Qatar	Rallus aquaticus	Water Rail	korejewi		20000	0
14	Qatar	Recurvirostra avosetta	Pied Avocet	SW Asia (bre)	B	250	0
14	Qatar	Sterna albifrons	Little Tern	albifrons, SW Asia (bre)	B	250	0
14	Qatar	Sterna anaethetus	Bridled Tern	fuligula	D	10000	0
14	Qatar	Sterna bengalensis	Lesser Crested Tern	bengalensis	150,000-180,000	1700	0
14	Qatar	Sterna bergii	Great Crested Tern	velox, Persian Gulf & Indian Ocean (bre)	D	10000	0
14	Qatar	Sterna caspia	Caspian Tern	Caspian (bre)	9,000-16,500	130	0
14	Qatar	Sterna fuscata	Sooty Tern	nubilosa	>13,500,000	20000	0
14	Qatar	Sterna hirundo	Common Tern	hirundo, W Asia (bre)	C/D	20000	0
14	Qatar	Sterna nilotica	Gull-billed Tern	nilotica, SW Asia (non-bre)	B	250	0
14	Qatar	Sterna repressa	White-cheeked Tern	N & W Indian Ocean, Red Sea	600000	6000	0
14	Qatar	Sterna sandvicensis	Sandwich Tern	sandvicensis, Caspian (bre)	110000	1100	0
14	Qatar	Sterna saundersi	Saunders's Tern	N & W Indian Ocean, Red Sea	40,000-100,000	700	0
14	Qatar	Tachybaptus ruficollis	Little Grebe	capensis, SW, Central, S Asia	D	10000	0
14	Qatar	Tadorna ferruginea	Ruddy Shelduck	W Asia, Caspian, Iran, Iraq	50000	500	0
14	Qatar	Tadorna tadorna	Common Shelduck	Caspian, SW Asia (non-bre)	80000	800	0
10	Mauritania	Limosa limosa	Black-tailed Godwit	limosa, W Europe (bre)	162,000-183,000	1700	1
10	Mauritania	Lymnocryptes minimus	Jack Snipe	Europe (bre)	E	175000	1
10	Mauritania	Marmaronetta angustirostris	Marbled Teal	W Mediterranean, W Africa	3,000-5,000	40	1
14	Qatar	Tringa ochropus	Green Sandpiper	W Asia (bre)	D/E	20000	0
10	Mauritania	Numenius arquata	Eurasian Curlew	arquata	700,000-1,000,000	8500	1
10	Mauritania	Numenius arquata	Eurasian Curlew	orientalis, SW Asia, E Africa (non-bre)	C	1000	1
10	Mauritania	Numenius phaeopus	Whimbrel	phaeopus, NE Europe (bre)	190,000-340,000	2700	1
10	Mauritania	Numenius phaeopus	Whimbrel	islandicus	600,000-750,000	6800	1
10	Mauritania	Numenius tenuirostris	Slender-billed Curlew	Mediterranean basin (non-bre)	<50	1	1
10	Mauritania	Nycticorax nycticorax	Black-crowned Night-heron	nycticorax, W Europe, NW Africa (bre)	61,000-97,000	790	1
10	Mauritania	Pelecanus onocrotalus	Great White Pelican	W Africa	60000	600	1
10	Mauritania	Phalacrocorax carbo	Great Cormorant	maroccanus	1,500-2,000	20	1
11	Arabia Saudí	Anas clypeata	Northern Shoveler	SW Asia, NE & E Africa (non-bre)	400000	4000	0
11	Arabia Saudí	Anas crecca	Common Teal	crecca, SW Asia, NE Africa (non-bre)	1500000	15000	0
10	Mauritania	Phalacrocorax carbo	Great Cormorant	lucidus, Coastal W Africa	35000	350	1
10	Mauritania	Phalaropus fulicarius	Red Phalarope	Canada, Greenland, Iceland (bre)	1000000	10000	1
11	Arabia Saudí	Anas penelope	Eurasian Wigeon	SW Asia, NE Africa (non-bre)	250000	2500	0
10	Mauritania	Philomachus pugnax	Ruff	W Africa (non-bre)	1,000,000-1,500,000	12500	1
11	Arabia Saudí	Anas platyrhynchos	Mallard	platyrhynchos, SW Asia (non-bre)	800000	8000	0
10	Mauritania	Phoenicopterus roseus	Greater Flamingo	W Africa	45,000-95,000	700	1
11	Arabia Saudí	Anas querquedula	Garganey	SW Asia, NE Africa (non-bre)	100,000-200,000	1500	0
10	Mauritania	Platalea leucorodia	Eurasian Spoonbill	balsaci	6,000-7,000	65	1
11	Arabia Saudí	Anas strepera	Gadwall	strepera, SW Asia, NE Africa (non-bre)	130000	1300	0
11	Arabia Saudí	Anous stolidus	Brown Noddy	plumbeigularis	75000	750	0
11	Arabia Saudí	Anser albifrons	Greater White-fronted Goose	albifrons, Caspian, Iran, Iraq (non-bre)	15000	150	0
10	Mauritania	Platalea leucorodia	Eurasian Spoonbill	leucorodia, C, SE Europe (bre)	11700	120	1
10	Mauritania	Platalea leucorodia	Eurasian Spoonbill	leucorodia, E Atlantic	11300	110	1
11	Arabia Saudí	Ardea cinerea	Grey Heron	cinerea, Central & SW Asia	C/D	20000	0
11	Arabia Saudí	Ardea goliath	Goliath Heron	Sub-Saharan Africa	B/C	1000	0
10	Mauritania	Plegadis falcinellus	Glossy Ibis	falcinellus, Sub-Saharan Africa (bre)	1,000,000- 2,000,000	15000	1
11	Arabia Saudí	Ardea purpurea	Purple Heron	purpurea, SW Asia (bre)	B	250	0
10	Mauritania	Plegadis falcinellus	Glossy Ibis	falcinellus, E & S Europe (bre)	48,000-66,000	570	1
11	Arabia Saudí	Ardeola ralloides	Squacco Heron	ralloides, SW Asia (bre)	C	1000	0
10	Mauritania	Pluvialis squatarola	Grey Plover	squatarola, E Atlantic (non-bre)	250000	2500	1
10	Mauritania	Podiceps nigricollis	Black-necked Grebe	nigricollis, Europe, N Africa	159,000-288,000	2200	1
11	Arabia Saudí	Aythya ferina	Common Pochard	SW Asia (non-bre)	350000	3500	0
11	Arabia Saudí	Aythya fuligula	Tufted Duck	SW Asia, NE Africa (non-bre)	200000	2000	0
10	Mauritania	Porphyrio porphyrio	Purple Swamphen	madagascariensis, W Africa	B	250	1
10	Mauritania	Porzana parva	Little Crake	parva	D	10000	1
11	Arabia Saudí	Aythya nyroca	Ferruginous Duck	SW Asia & NE Africa (non-bre)	C	1000	0
11	Arabia Saudí	Botaurus stellaris	Great Bittern	stellaris, W & Central Asia (bre)	C	1000	0
10	Mauritania	Porzana porzana	Spotted Crake	W & NW Europe (bre)	13179 - 19044	10000	1
10	Mauritania	Porzana pusilla	Baillon's Crake	intermedia,	2,000-10,000-	60	1
10	Mauritania	Recurvirostra avosetta	Pied Avocet	W Europe (bre)	73000	730	1
11	Arabia Saudí	Butorides striata	Striated Heron	brevipes	A/B	250	0
10	Mauritania	Recurvirostra avosetta	Pied Avocet	Mediterranean & SE Europe (bre)	47000	470	1
10	Mauritania	Rissa tridactyla	Black-legged Kittiwake	tridactyla, East Atlantic (bre)	8400000	20000	1
10	Mauritania	Sterna albifrons	Little Tern	guineae	2,000-3,000	25	1
10	Mauritania	Sterna albifrons	Little Tern	albifrons, W Europe (bre)	42,500-55,500	490	1
10	Mauritania	Sterna caspia	Caspian Tern	Europe (bre)	8,000-11,000	95	1
10	Mauritania	Sterna caspia	Caspian Tern	W Africa (bre)	45,000-60,000	530	1
11	Arabia Saudí	Calidris tenuirostris	Great Knot	SW & W S Asia (non-bre)	2,000-5,000	35	0
11	Arabia Saudí	Casmerodius albus	Great Egret	alba, SW Asia (non-bre)	C	1000	0
10	Mauritania	Sterna dougallii	Roseate Tern	dougalli, W Europe (bre)	5,400-5,700	55	1
11	Arabia Saudí	Charadrius alexandrinus	Kentish Plover	alexandrinus, SW Asia (bre)	C	1000	0
11	Arabia Saudí	Charadrius asiaticus	Caspian Plover	Central Asia (bre)	40,000-55,000	480	0
10	Mauritania	Sterna hirundo	Common Tern	hirundo, N, E Europe (bre)	630,000-1,500,000	11000	1
10	Mauritania	Sterna hirundo	Common Tern	hirundo, S, W Europe (bre)	170,000-210,000	1900	1
10	Mauritania	Sterna nilotica	Gull-billed Tern	nilotica, W Europe & W Africa (bre)	14,000-21,000	180	1
10	Mauritania	Sterna paradisaea	Arctic Tern	N Eurasia (bre)	E	21000	1
10	Mauritania	Sterna sandvicensis	Sandwich Tern	sandvicensis, W Europe (bre)	166,000-171,000	1700	1
11	Arabia Saudí	Charadrius mongolus	Lesser Sand Plover	pamirensis	100,000-150,000	1250	0
11	Arabia Saudí	Chlidonias hybrida	Whiskered Tern	hybrida, Central Asia (bre)	C	1000	0
10	Mauritania	Tachybaptus ruficollis	Little Grebe	ruficollis	300,000-510,000	4000	1
11	Arabia Saudí	Chlidonias leucopterus	White-winged Tern	Africa (non-br)	2,500,000-3,500,000	20000	0
10	Mauritania	Tachybaptus ruficollis	Little Grebe	capensis, Sub-Saharan Africa	D	10000	1
11	Arabia Saudí	Ciconia abdimii	Abdim's Stork	Africa	300,000-600,000	4500	0
10	Mauritania	Tadorna ferruginea	Ruddy Shelduck	NW Africa	3000	30	1
11	Arabia Saudí	Ciconia ciconia	White Stork	ciconia, W Asia (bre)	B	250	0
10	Mauritania	Tringa erythropus	Spotted Redshank	Europe (bre)	60,000-120,000	900	1
10	Mauritania	Tringa glareola	Wood Sandpiper	NW Europe (bre)	900,000-1,200,000	10500	1
11	Arabia Saudí	Dromas ardeola	Crab Plover	NW Indian Ocean	60,000-80,000	700	0
10	Mauritania	Tringa nebularia	Common Greenshank	NW Europe (bre)	190,000-270,000	2300	1
11	Arabia Saudí	Egretta garzetta	Little Egret	garzetta, W Asia (bre)	25,000-100,000	1000	0
11	Arabia Saudí	Egretta gularis	Western Reef-egret	schistacea, SW, South Asia	17000	170	0
11	Arabia Saudí	Egretta gularis	Western Reef-egret	schistacea, NE Africa, Red Sea	B/C	1000	0
10	Mauritania	Tringa ochropus	Green Sandpiper	Europe (bre)	1,000,000-2,400,000	17000	1
10	Mauritania	Tringa stagnatilis	Marsh Sandpiper	C & NE Europe (bre)	14,000-40,000	270	1
11	Arabia Saudí	Fulica atra	Common Coot	atra, SW Asia (non-bre)	2000000	20000	0
10	Mauritania	Tringa totanus	Common Redshank	totanus Central & Eastern Europe (breeding)	570,000-870,000	3400	1
10	Mauritania	Tringa totanus	Common Redshank	totanus Northern Europe (breeding)	200,000-300,000	2500	1
11	Arabia Saudí	Gallinago stenura	Pintail Snipe	S, SW Asia, E Africa (non-bre)	C/D	20000	0
11	Arabia Saudí	Gallinula chloropus	Common Moorhen	chloropus, SW Asia (non-bre)	D	10000	0
11	Arabia Saudí	Actitis hypoleucos	Common Sandpiper	E Europe, W Asia (bre)	E	20000	1
11	Arabia Saudí	Geronticus eremita	Northern Bald Ibis	SW Asia	7	1	0
11	Arabia Saudí	Anas acuta	Northern Pintail	Black Sea, Mediterranean, W Africa (non-bre)	750000	7500	1
11	Arabia Saudí	Anas acuta	Northern Pintail	SW Asia, E & NE Africa (non-bre)	700000	7000	1
11	Arabia Saudí	Glareola pratincola	Collared Pratincole	pratincola, SW Asia (bre)	B/C	1000	0
11	Arabia Saudí	Anas crecca	Common Teal	crecca, Black Sea, Mediterranean (non-bre)	750,000-1,375,000	10600	1
11	Arabia Saudí	Anas penelope	Eurasian Wigeon	Black Sea, Mediterranean (non-bre)	300000	3000	1
11	Arabia Saudí	Anas platyrhynchos	Mallard	platyrhynchos, Black Sea, E Mediterranean (non-bre)	2000000	20000	1
11	Arabia Saudí	Anas querquedula	Garganey	W Africa (non-bre)	2000000	20000	1
11	Arabia Saudí	Anas strepera	Gadwall	strepera, C Europe, Black Sea, Mediterranean (non-bre)	75,000-150,000	1100	1
11	Arabia Saudí	Anser anser	Greylag Goose	rubrirostris, Caspian, Iraq (non-bre)	250000	2500	1
11	Arabia Saudí	Himantopus himantopus	Black-winged Stilt	himantopus, SW Asia (non-bre)	30,000-70,000	500	0
11	Arabia Saudí	Ardea cinerea	Grey Heron	cinerea, C & E Europe (bre)	189,000-256,000	2200	1
11	Arabia Saudí	Ixobrychus minutus	Little Bittern	minutus, W & SW Asia (bre)	C	1000	0
11	Arabia Saudí	Ardea purpurea	Purple Heron	purpurea, C & E Europe, Black Sea, Mediterranean	135,000-300,000	2200	1
11	Arabia Saudí	Ardeola ralloides	Squacco Heron	ralloides, C & E Europe, Black Sea & E Mediterranean (bre)	42,000-76,000	600	1
11	Arabia Saudí	Arenaria interpres	Ruddy Turnstone	interpres, SW Asia, E & S Africa (non-bre)	100000	1000	1
11	Arabia Saudí	Aythya ferina	Common Pochard	C Europe, Black Sea, Mediterranean (non-bre)	1000000	10000	1
11	Arabia Saudí	Larus genei	Slender-billed Gull	W, SW & S Asia (bre)	150000	1500	0
11	Arabia Saudí	Larus hemprichii	Sooty Gull	NW Indian Ocean, Red Sea	150,000-300,000	2300	0
11	Arabia Saudí	Aythya fuligula	Tufted Duck	C Europe, Black Sea, Mediterranean (non-bre)	700000	7000	1
11	Arabia Saudí	Larus leucophthalmus	White-eyed Gull	Red Sea	37,000-44,000	405	0
11	Arabia Saudí	Aythya nyroca	Ferruginous Duck	E Europe, E Mediterranean, Black Sea (bre)	36,000-54,000	450	1
11	Arabia Saudí	Botaurus stellaris	Great Bittern	stellaris, C & E Europe, Black Sea, E Mediterranean (bre)	53,800-124,200	900	1
11	Arabia Saudí	Larus ridibundus	Black-headed Gull	SW Asia, E Africa (non-bre)	250000	2500	0
11	Arabia Saudí	Bubulcus ibis	Cattle Egret	ibis, Tropical Africa	E	20000	1
11	Arabia Saudí	Limosa lapponica	Bar-tailed Godwit	taymyrensis, E Africa, SW, S Asia (non-bre)	100,000-150,000	1300	0
11	Arabia Saudí	Bubulcus ibis	Cattle Egret	ibis, E Mediterranean, SW Asia (bre)	B/C	1000	1
11	Arabia Saudí	Limosa limosa	Black-tailed Godwit	limosa, W Asia (bre)	C	1000	0
11	Arabia Saudí	Calidris alba	Sanderling	SW Asia, E & S Africa (non-bre)	150000	1500	1
11	Arabia Saudí	Marmaronetta angustirostris	Marbled Teal	SW Asia (non-bre)	5,000-15,000	100	0
11	Arabia Saudí	Calidris alpina	Dunlin	centralis, SW Asia, NE Africa, E Mediterranean (non-bre)	500000	5000	1
11	Arabia Saudí	Mergus serrator	Red-breasted Merganser	SW & C Asia (non-bre)	<10,000	100	0
11	Arabia Saudí	Calidris ferruginea	Curlew Sandpiper	E & S Africa (non-bre)	400000	4000	1
11	Arabia Saudí	Netta rufina	Red-crested Pochard	C & SW Asia (non-bre)	250000	2500	0
11	Arabia Saudí	Calidris minuta	Little Stint	SW Asia, E & S Africa (non-bre)	1000000	10000	1
11	Arabia Saudí	Numenius phaeopus	Whimbrel	phaeopus, W Siberia (bre)	D	10000	0
11	Arabia Saudí	Numenius phaeopus	Whimbrel	alboaxillaris	A	100	0
11	Arabia Saudí	Calidris minuta	Little Stint	Europe & West Africa (non-bre)	300000	2000	1
11	Arabia Saudí	Nycticorax nycticorax	Black-crowned Night-heron	nycticorax, W Asia (bre)	C	1000	0
11	Arabia Saudí	Calidris temminckii	Temminck’s Stint	SW Asia, E Africa (non-bre)	D/E	20000	1
11	Arabia Saudí	Charadrius alexandrinus	Kentish Plover	alexandrinus, Black Sea, E Mediterranean (bre)	32,000-49,000	410	1
11	Arabia Saudí	Pelecanus crispus	Dalmatian Pelican	SW, S Asia (non-bre)	6,000-9,000	75	0
11	Arabia Saudí	Charadrius dubius	Little Ringed Plover	curonicus, E Europe, W Asia (bre)		20000	1
11	Arabia Saudí	Charadrius hiaticula	Common Ringed Plover	tundrae	D	10000	1
11	Arabia Saudí	Pelecanus rufescens	Pink-backed Pelican	rufescens	50,000-100,000	750	0
11	Arabia Saudí	Phalacrocorax carbo	Great Cormorant	sinensis, SW Asia (non-bre)	100000	1000	0
11	Arabia Saudí	Charadrius leschenaultii	Greater Sand Plover	crassirostris	C	1000	1
11	Arabia Saudí	Phalacrocorax nigrogularis	Socotra Cormorant	Arabian coast	270000	2700	0
11	Arabia Saudí	Charadrius leschenaultii	Greater Sand Plover	leschenaultii, E Africa (non-bre)	25,000-50,000	380	1
11	Arabia Saudí	Charadrius leschenaultii	Greater Sand Plover	columbinus	A	100	1
11	Arabia Saudí	Phoenicopterus minor	Lesser Flamingo	E Africa	1,500,000-2,500,000	20000	0
11	Arabia Saudí	Chlidonias hybrida	Whiskered Tern	hybrida, E Europe, E Mediterranean (bre)	98,000-107,500	1000	1
11	Arabia Saudí	Chlidonias niger	Black Tern	niger	500,000-1,000,000	7500	1
11	Arabia Saudí	Ciconia ciconia	White Stork	ciconia, C & E Europe + Syria, Israel (bre)	390,000-400,000	4000	1
11	Arabia Saudí	Platalea leucorodia	Eurasian Spoonbill	(major), SW, S Asia (non-bre)	C	1000	0
11	Arabia Saudí	Ciconia nigra	Black Stork	C, E Europe (bre)	19,500-28,000	250	1
11	Arabia Saudí	Crex crex	Corncrake	C & E Europe, Asia (bre)	E	76000	1
11	Arabia Saudí	Plegadis falcinellus	Glossy Ibis	falcinellus, SW Asia (bre)	C	1000	0
11	Arabia Saudí	Egretta garzetta	Little Egret	garzetta, C & E Europe, Black Sea, E Mediterranean (bre)	4,400-7,2400	580	1
11	Arabia Saudí	Eudromias morinellus	Eurasian Dotterel	Asia (bre)	B/C	1000	1
11	Arabia Saudí	Pluvialis fulva	Pacific Golden Plover	SW & S Asia, E Africa (non-bre)	50,000-100,000	750	0
11	Arabia Saudí	Fulica atra	Common Coot	atra, Black Sea, Mediterranean (non-bre)	2500000	20000	1
11	Arabia Saudí	Gallinago gallinago	Common Snipe	gallinago, W Siberia (bre)	E	20000	1
11	Arabia Saudí	Podiceps cristatus	Great Crested Grebe	cristatus, Caspian Sea (non-bre)	10000	100	0
11	Arabia Saudí	Gallinago media	Great Snipe	W Siberia, NE Europe (bre)	D	10000	1
11	Arabia Saudí	Podiceps nigricollis	Black-necked Grebe	nigricollis, SW & S Asia (non-bre)	25000	250	0
11	Arabia Saudí	Gallinula chloropus	Common Moorhen	chloropus, Europe, N Africa (bre)	>2,700,000-5,100,000	20000	1
11	Arabia Saudí	Glareola nordmanni	Black-winged Pratincole	E Europe - Central Asia	152,000 - 190,000	2370	1
11	Arabia Saudí	Glareola pratincola	Collared Pratincole	pratincola, Black Sea, E Mediterranean (bre)	16,000-32,000	240	1
11	Arabia Saudí	Grus grus	Common Crane	(lilfordi), Black Sea	200-500	4	1
11	Arabia Saudí	Grus grus	Common Crane	grus, SW Asia, NE Africa (non-bre)	35000	350	1
11	Arabia Saudí	Grus virgo	Demoiselle Crane	Black Sea (bre)	600-750	7	1
11	Arabia Saudí	Rallus aquaticus	Water Rail	korejewi		20000	0
11	Arabia Saudí	Grus virgo	Demoiselle Crane	Kalmykia (bre)	60,000-75,000	680	1
11	Arabia Saudí	Recurvirostra avosetta	Pied Avocet	SW Asia (bre)	B	250	0
11	Arabia Saudí	Haematopus ostralegus	Eurasian Oystercatcher	longipes	100,000-200,000	1500	1
11	Arabia Saudí	Scopus umbretta	Hamerkop	umbretta	D	10000	0
11	Arabia Saudí	Himantopus himantopus	Black-winged Stilt	himantopus, Central & E Europe, E Mediterranean (bre)	40,000-60,000	500	1
11	Arabia Saudí	Sterna albifrons	Little Tern	albifrons, SW Asia (bre)	B	250	0
11	Arabia Saudí	Sterna anaethetus	Bridled Tern	fuligula	D	10000	0
11	Arabia Saudí	Sterna bengalensis	Lesser Crested Tern	par	40,000-47,000	440	0
11	Arabia Saudí	Sterna bengalensis	Lesser Crested Tern	bengalensis	150,000-180,000	1700	0
11	Arabia Saudí	Sterna bergii	Great Crested Tern	velox, Persian Gulf & Indian Ocean (bre)	D	10000	0
11	Arabia Saudí	Sterna bergii	Great Crested Tern	velox, Red Sea & NE Africa (bre)	20000	200	0
11	Arabia Saudí	Ixobrychus minutus	Little Bittern	minutus, C & E Europe, Black Sea and E Mediterranean (bre)	110,00 - 325,000	2200	1
11	Arabia Saudí	Sterna caspia	Caspian Tern	Caspian (bre)	9,000-16,500	130	0
11	Arabia Saudí	Sterna fuscata	Sooty Tern	nubilosa	>13,500,000	20000	0
11	Arabia Saudí	Sterna hirundo	Common Tern	hirundo, W Asia (bre)	C/D	20000	0
11	Arabia Saudí	Larus armenicus	Armenian Gull	SE Europe, SW Asia	69,000-75,000	720	1
11	Arabia Saudí	Sterna nilotica	Gull-billed Tern	nilotica, SW Asia (non-bre)	B	250	0
11	Arabia Saudí	Larus cachinnans	Yellow-legged Gull	cachinnans	D/E	20000	1
11	Arabia Saudí	Sterna repressa	White-cheeked Tern	N & W Indian Ocean, Red Sea	600000	6000	0
11	Arabia Saudí	Larus canus	Mew Gull	heinei	E	20000	1
11	Arabia Saudí	Sterna sandvicensis	Sandwich Tern	sandvicensis, Caspian (bre)	110000	1100	0
11	Arabia Saudí	Sterna saundersi	Saunders's Tern	N & W Indian Ocean, Red Sea	40,000-100,000	700	0
11	Arabia Saudí	Larus fuscus	Lesser Black-backed Gull	fuscus	55500	550	1
11	Arabia Saudí	Larus ichthyaetus	Pallas's Gull	E Europe, W Asia (bre)	C/D	20000	1
11	Arabia Saudí	Tachybaptus ruficollis	Little Grebe	capensis, SW, Central, S Asia	D	10000	0
11	Arabia Saudí	Tadorna ferruginea	Ruddy Shelduck	W Asia, Caspian, Iran, Iraq	50000	500	0
11	Arabia Saudí	Tadorna tadorna	Common Shelduck	Caspian, SW Asia (non-bre)	80000	800	0
11	Arabia Saudí	Larus melanocephalus	Mediterranean Gull	Europe, SW Asia	360,000-960,000	6600	1
11	Arabia Saudí	Larus minutus	Little Gull	Black, Caspian & E Mediterranean Seas (non-bre)	C	1000	1
11	Arabia Saudí	Limicola falcinellus	Broad-billed Sandpiper	falcinellus	61,000-64,000	630	1
11	Arabia Saudí	Limosa limosa	Black-tailed Godwit	limosa, E Europe (bre)	90,000-165,000	1300	1
11	Arabia Saudí	Tringa ochropus	Green Sandpiper	W Asia (bre)	D/E	20000	0
11	Arabia Saudí	Lymnocryptes minimus	Jack Snipe	W Siberia (bre)		20000	1
11	Arabia Saudí	Marmaronetta angustirostris	Marbled Teal	E Mediterranean	1000	10	1
11	Arabia Saudí	Vanellus gregarius	Sociable Lapwing	SW Asia & NE Africa (non-bre)	3,200 - 11,000	8	0
11	Arabia Saudí	Netta rufina	Red-crested Pochard	Black Sea, E Mediterranean (non-bre)	20,000-43,500	320	1
11	Arabia Saudí	Vanellus spinosus	Spur-winged Lapwing	Africa	100,000-700,000	4000	0
11	Arabia Saudí	Numenius arquata	Eurasian Curlew	orientalis, SW Asia, E Africa (non-bre)	C	1000	1
11	Arabia Saudí	Numenius tenuirostris	Slender-billed Curlew	Mediterranean basin (non-bre)	<50	1	1
11	Arabia Saudí	Nycticorax nycticorax	Black-crowned Night-heron	nycticorax, C & E Europe, Black Sea, E Mediterranean (bre)	92,100-138,000	1200	1
11	Arabia Saudí	Oxyura leucocephala	White-headed Duck	E Mediterranean, SW Asia	5,000-10,000	75	1
6	Sudan	Actophilornis africanus	African Jacana	Sub-Saharan Africa	E	20000	0	0
6	Sudan	Alopochen aegyptiaca	Egyptian Goose	E & S Africa	200,000-500,000	3500	0
6	Sudan	Alopochen aegyptiaca	Egyptian Goose	W Africa	5,000-10,000	75	0
6	Sudan	Amaurornis flavirostra	Black Crake	Sub-Saharan Africa	E	20000	0
11	Arabia Saudí	Pelecanus crispus	Dalmatian Pelican	Black Sea, Mediterranean (non-bre)	4,350-4,800	45	1
11	Arabia Saudí	Pelecanus onocrotalus	Great White Pelican	Europe, W Asia (bre)	20,100-32,900	270	1
6	Sudan	Anas capensis	Cape Teal	E Africa	5,750-7,000	64	0
6	Sudan	Anas clypeata	Northern Shoveler	SW Asia, NE & E Africa (non-bre)	400000	4000	0
11	Arabia Saudí	Phalacrocorax carbo	Great Cormorant	sinensis, Black Sea, Mediterranean	350,000-450,000	4000	1
6	Sudan	Anas crecca	Common Teal	crecca, SW Asia, NE Africa (non-bre)	1500000	15000	0
6	Sudan	Anas erythrorhyncha	Red-billed Duck	E Africa	100,000-300,000	2000	0
6	Sudan	Anas hottentota	Hottentot Teal	E Africa	C	1000	0
6	Sudan	Anas penelope	Eurasian Wigeon	SW Asia, NE Africa (non-bre)	250000	2500	0
11	Arabia Saudí	Phalaropus lobatus	Red-necked Phalarope	NW Eurasia (bre)	E	20000	1
6	Sudan	Anas platyrhynchos	Mallard	platyrhynchos, SW Asia (non-bre)	800000	8000	0
11	Arabia Saudí	Philomachus pugnax	Ruff	E & S Africa (non-bre)	E	20000	1
11	Arabia Saudí	Phoenicopterus roseus	Greater Flamingo	East Mediterranean	60000	600	1
6	Sudan	Anas sparsa	African Black Duck	leucostigma, Ethiopian Highlands	2,000-10,000	60	0
6	Sudan	Anas sparsa	African Black Duck	leucostigma, E Africa	15,000-25,000	200	0
11	Arabia Saudí	Phoenicopterus roseus	Greater Flamingo	South & Southwest Asia	240000	2400	1
6	Sudan	Anas strepera	Gadwall	strepera, SW Asia, NE Africa (non-bre)	130000	1300	0
6	Sudan	Anas undulata	Yellow-billed Duck	rueppelli NE Africa	20,000-50,000	350	0
6	Sudan	Anastomus lamelligerus	African Openbill	lamelligerus	300,000-500,000	4000	0
6	Sudan	Anhinga rufa	African Darter	rufa, W Africa	A/B	250	0
6	Sudan	Anhinga rufa	African Darter	rufa, S & E Africa	C	1000	0
6	Sudan	Anous stolidus	Brown Noddy	plumbeigularis	75000	750	0
11	Arabia Saudí	Platalea leucorodia	Eurasian Spoonbill	archeri	1,500-2,250	20	1
6	Sudan	Ardea cinerea	Grey Heron	cinerea, Sub-Saharan Africa (bre)	D	10000	0
6	Sudan	Ardea cinerea	Grey Heron	cinerea, Central & SW Asia	C/D	20000	0
6	Sudan	Ardea goliath	Goliath Heron	Sub-Saharan Africa	B/C	1000	0
6	Sudan	Ardea melanocephala	Black-headed Heron	Africa	100,000-500,000	3000	0
6	Sudan	Ardea purpurea	Purple Heron	purpurea, SW Asia (bre)	B	250	0
11	Arabia Saudí	Platalea leucorodia	Eurasian Spoonbill	leucorodia, C, SE Europe (bre)	11700	120	1
11	Arabia Saudí	Plegadis falcinellus	Glossy Ibis	falcinellus, E & S Europe (bre)	48,000-66,000	570	1
11	Arabia Saudí	Pluvialis apricaria	Eurasian Golden Plover	altifrons, N-Central Siberia (bre)		20000	1
6	Sudan	Ardeola ralloides	Squacco Heron	paludivaga	300,000-600,000	4500	0
6	Sudan	Ardeola ralloides	Squacco Heron	ralloides, SW Asia (bre)	C	1000	0
11	Arabia Saudí	Pluvialis apricaria	Eurasian Golden Plover	altifrons, N Europe, extreme W Siberia (bre)	500,000-1,000,000	7500	1
6	Sudan	Aythya ferina	Common Pochard	SW Asia (non-bre)	350000	3500	0
11	Arabia Saudí	Pluvialis squatarola	Grey Plover	squatarola, SW Asia, E & S Africa (non-bre)	90000	900	1
11	Arabia Saudí	Podiceps cristatus	Great Crested Grebe	cristatus, Black Sea, Mediterranean (non-bre)	580,000-870,000	7250	1
6	Sudan	Aythya fuligula	Tufted Duck	SW Asia, NE Africa (non-bre)	200000	2000	0
11	Arabia Saudí	Podiceps nigricollis	Black-necked Grebe	nigricollis, Europe, N Africa	159,000-288,000	2200	1
6	Sudan	Aythya nyroca	Ferruginous Duck	SW Asia & NE Africa (non-bre)	C	1000	0
6	Sudan	Balaeniceps rex	Shoebill	C Africa	5,000-8,000	65	0
6	Sudan	Balearica pavonina	Black Crowned-crane	ceciliae	28,000-55,000	420	0
6	Sudan	Bostrychia hagedash	Hadada Ibis	brevirostris	B/C	1000	0
6	Sudan	Bostrychia hagedash	Hadada Ibis	nilotica	B/C	1000	0
6	Sudan	Bostrychia rara	Spot-breasted Ibis	C Africa	200,000-500,000	3500	0
6	Sudan	Botaurus stellaris	Great Bittern	stellaris, W & Central Asia (bre)	C	1000	0
11	Arabia Saudí	Porzana parva	Little Crake	(illustris)		20000	1
11	Arabia Saudí	Porzana parva	Little Crake	parva	D	10000	1
11	Arabia Saudí	Porzana porzana	Spotted Crake	C Europe & W Asia (bre)	D	10000	1
11	Arabia Saudí	Porzana pusilla	Baillon's Crake	pusilla		20000	1
6	Sudan	Burhinus senegalensis	Senegal Thick-knee	(inornatus)	C	250	0
6	Sudan	Butorides striata	Striated Heron	brevipes	A/B	250	0
6	Sudan	Butorides striata	Striated Heron	atricapilla	D	10000	0
11	Arabia Saudí	Porzana pusilla	Baillon's Crake	intermedia,	2,000-10,000-	60	1
11	Arabia Saudí	Rallus aquaticus	Water Rail	aquaticus	D	10000	1
11	Arabia Saudí	Recurvirostra avosetta	Pied Avocet	Mediterranean & SE Europe (bre)	47000	470	1
11	Arabia Saudí	Scolopax rusticola	Eurasian Woodcock	W Asia (bre)		20000	1
11	Arabia Saudí	Sterna albifrons	Little Tern	albifrons, E Europe (bre)	63,500-112,500	880	1
11	Arabia Saudí	Sterna caspia	Caspian Tern	Europe (bre)	8,000-11,000	95	1
11	Arabia Saudí	Sterna hirundo	Common Tern	hirundo, N, E Europe (bre)	630,000-1,500,000	11000	1
6	Sudan	Casmerodius albus	Great Egret	alba, SW Asia (non-bre)	C	1000	0
11	Arabia Saudí	Sterna nilotica	Gull-billed Tern	nilotica, Black Sea, E Mediterranean (bre)	24,000-52,000	380	1
11	Arabia Saudí	Sterna sandvicensis	Sandwich Tern	sandvicensis, Black Sea (bre)	61,000-197,000	1300	1
6	Sudan	Charadrius alexandrinus	Kentish Plover	alexandrinus, SW Asia (bre)	C	1000	0
6	Sudan	Charadrius asiaticus	Caspian Plover	Central Asia (bre)	40,000-55,000	480	0
11	Arabia Saudí	Tachybaptus ruficollis	Little Grebe	capensis, Sub-Saharan Africa	D	10000	1
11	Arabia Saudí	Tachybaptus ruficollis	Little Grebe	iraquensis	6000	60	1
6	Sudan	Charadrius forbesi	Forbes's Plover	Sub-Saharan Africa	10,000 - 50,000	1000	0	0
11	Arabia Saudí	Tadorna tadorna	Common Shelduck	Black Sea, Mediterranean	75000	750	1
11	Arabia Saudí	Tringa erythropus	Spotted Redshank	W Siberia (bre)	B/C	1000	1
11	Arabia Saudí	Tringa glareola	Wood Sandpiper	NE Europe, W Siberia (bre)	>2,000,000	20000	1
6	Sudan	Charadrius marginatus	White-fronted Plover	mechowi-tenellus, Inland E & C Africa	10,000-15,000	130	0
6	Sudan	Charadrius mongolus	Lesser Sand Plover	pamirensis	100,000-150,000	1250	0
6	Sudan	Charadrius pecuarius	Kittlitz's Plover	pecuarius, E, C & S Africa	100,000-400,000	2500	0
6	Sudan	Charadrius tricollaris	Three-banded Plover	tricollaris, E & S Africa	70,000-130,000	1000	0
6	Sudan	Chlidonias hybrida	Whiskered Tern	hybrida, Central Asia (bre)	C	1000	0
11	Arabia Saudí	Tringa nebularia	Common Greenshank	NE Europe, W Asia (bre)	D	10000	1
6	Sudan	Chlidonias leucopterus	White-winged Tern	Africa (non-br)	2,500,000-3,500,000	20000	0
11	Arabia Saudí	Tringa stagnatilis	Marsh Sandpiper	SE Europe & W Asia (bre)	50,000-100,000	750	1
6	Sudan	Ciconia abdimii	Abdim's Stork	Africa	300,000-600,000	4500	0
6	Sudan	Ciconia ciconia	White Stork	ciconia, W Asia (bre)	B	250	0
11	Arabia Saudí	Tringa totanus	Common Redshank	ussuriensis, SW Asia & E Africa (non-bre)	D	10000	1
6	Sudan	Ciconia episcopus	Woolly-necked Stork	microscelis	B/C	1000	0
11	Arabia Saudí	Vanellus leucurus	White-tailed Lapwing	SW Asia, NE Africa (non-bre)	B	250	1
6	Sudan	Crecopsis egregia	African Crake	Sub-Saharan Africa		0	0	0
11	Arabia Saudí	Vanellus spinosus	Spur-winged Lapwing	SE Europe, Asia Minor	C	1000	1
6	Sudan	Dendrocygna bicolor	Fulvous Whistling-duck	E & S Africa	50,000-100,000	750	0
6	Sudan	Dendrocygna viduata	White-faced Whistling-duck	W Africa	600,000-700,000	6500	0
6	Sudan	Dendrocygna viduata	White-faced Whistling-duck	E & S Africa	D	10000	0
6	Sudan	Dromas ardeola	Crab Plover	NW Indian Ocean	60,000-80,000	700	0
6	Sudan	Egretta ardesiaca	Black Heron	Africa	C	1000	0
6	Sudan	Egretta garzetta	Little Egret	garzetta, W Asia (bre)	25,000-100,000	1000	0
11	Arabia Saudí	Vanellus vanellus	Northern Lapwing	Europe & W Asia (bre)	5,500,000 - 9,500,000	75000	1
11	Arabia Saudí	Xenus cinereus	Terek Sandpiper	SW Asia, E Africa (non-bre)	D	10000	1
6	Sudan	Egretta gularis	Western Reef-egret	schistacea, NE Africa, Red Sea	B/C	1000	0
6	Sudan	Ephippiorhynchus senegalensis	Saddle-billed Stork	Africa	A/B	250	0
6	Sudan	Fulica atra	Common Coot	atra, SW Asia (non-bre)	2000000	20000	0
12	Kuwait	Actitis hypoleucos	Common Sandpiper	E Europe, W Asia (bre)	E	20000	1
6	Sudan	Fulica cristata	Red-knobbed Coot	E & S Africa	D	10000	0
12	Kuwait	Anas acuta	Northern Pintail	SW Asia, E & NE Africa (non-bre)	700000	7000	1
12	Kuwait	Anser anser	Greylag Goose	rubrirostris, Caspian, Iraq (non-bre)	250000	2500	1
6	Sudan	Gallinago nigripennis	African Snipe	aequatoralis	B/C	1000	0
6	Sudan	Gallinula angulata	Lesser Moorhen	Sub-Saharan Africa	C/D	20000	0	0
12	Kuwait	Anser erythropus	Lesser White-fronted Goose	N Europe, W Siberia (bre)	8,000-13,000	110	1
12	Kuwait	Arenaria interpres	Ruddy Turnstone	interpres, SW Asia, E & S Africa (non-bre)	100000	1000	1
6	Sudan	Geronticus eremita	Northern Bald Ibis	SW Asia	7	1	0
12	Kuwait	Bubulcus ibis	Cattle Egret	ibis, E Mediterranean, SW Asia (bre)	B/C	1000	1
6	Sudan	Glareola nuchalis	Rock Pratincole	nuchalis	C	1000	0
12	Kuwait	Calidris alba	Sanderling	SW Asia, E & S Africa (non-bre)	150000	1500	1
[truncated: 356 more rows]

## Sheet: Sheet 2
Addition of 1% Level	Column labels
Row labels	1	2	3	4	5	6	7	8	9	10	11	12	13	14	15	16	(blank)	Total
Actitis hypoleucos	17500	17500	17500	37500	37500	20000	37500	17500	17500	17500	20000	20000	20000	20000	20000	20000		357500
1	17500	17500	17500	37500	37500	20000	37500	17500	17500	17500	20000	20000	20000	20000	20000	20000		357500
Anas acuta	7500	7500	7500	14500	14500	14500	14500	7500	7500	7500	14500	7000	7000	7000	7000	7000		152500
1	7500	7500	7500	14500	14500	14500	14500	7500	7500	7500	14500	7000	7000	7000	7000	7000		152500
Anas clypeata	4500	4500	4500	4500	4500		4500	4500	4500	4500						4000		44500
1	4500	4500	4500	4500	4500		4500	4500	4500	4500						4000		44500
Anas crecca	10600	10600	10600	10600	10600	10600	10600	10600	10600	10600	10600							116600
1	10600	10600	10600	10600	10600	10600	10600	10600	10600	10600	10600							116600
Anas penelope	3000	3000	3000	3000	3000	3000	3000	3000	3000	3000	3000							33000
1	3000	3000	3000	3000	3000	3000	3000	3000	3000	3000	3000							33000
Anas platyrhynchos	10000	10000	10000	30000	20000					10000	20000							110000
1	10000	10000	10000	30000	20000					10000	20000							110000
Anas querquedula	20000	20000	20000	20000	20000	21500	20000	20000	20000	20000	20000							221500
1	20000	20000	20000	20000	20000	21500	20000	20000	20000	20000	20000							221500
Anas strepera	1100	1100	1100	1100	1100	1100				1100	1100							8800
1	1100	1100	1100	1100	1100	1100				1100	1100							8800
Anser albifrons					5300													5300
1					5300													5300
Anser anser	5000	5250	250								2500	2500	2500	2500	2500	2500		25500
1	5000	5250	250								2500	2500	2500	2500	2500	2500		25500
Anser erythropus												110						110
1												110						110
Ardea cinerea	2700	4900	4900	4900	2200	2200	4900	4900	4900	2800	2200							41500
1	2700	4900	4900	4900	2200	2200	4900	4900	4900	2800	2200							41500
Ardea purpurea	120	2320	2320	2320	2200	3080	3080	3200	3200	1000	2200							25040
1	120	2320	2320	2320	2200	3080	3080	3200	3200	1000	2200							25040
Ardeola ralloides	40	640	640	640	600	600	640	640	40	40	600							5120
1	40	640	640	640	600	600	640	640	40	40	600							5120
Arenaria interpres	2330	3330	830	1830	1830	1000	1830	1830	830	2330	1000	1000	1000	1000	1000	1000		23970
1	2330	3330	830	1830	1830	1000	1830	1830	830	2330	1000	1000	1000	1000	1000	1000		23970
Aythya ferina	10000	10000	10000	10000	10000	10000	10000	10000	10000	10000	10000							110000
1	10000	10000	10000	10000	10000	10000	10000	10000	10000	10000	10000							110000
Aythya fuligula	7000	7000	7000	7000	7000	7000	7000	7000	7000	7000	7000							77000
1	7000	7000	7000	7000	7000	7000	7000	7000	7000	7000	7000							77000
Aythya nyroca	475	475	475	450	450	450	450	450	475	475	450							5075
1	475	475	475	450	450	450	450	450	475	475	450							5075
Botaurus stellaris	65	965	965	900	900	900	900	900	965	65	900							8425
1	65	965	965	900	900	900	900	900	965	65	900							8425
Bubulcus ibis	4100	1300	4100	2300	1000	31000	20000	20000	20000	21300	21000	1000	1000	1000	1000	1000		151100
1	4100	1300	4100	2300	1000	31000	20000	20000	20000	21300	21000	1000	1000	1000	1000	1000		151100
Calidris alba	1200	2700	2700	2700	1500	1500	1500	2700	2700	1200	1500	1500	1500	1500	1500	1500		29400
1	1200	2700	2700	2700	1500	1500	1500	2700	2700	1200	1500	1500	1500	1500	1500	1500		29400
Calidris alpina	23380	18300	18300	5000	5000	5000	5000	5000	5000	9830	5000	5000	5000	5000	5000	5000		129810
1	23380	18300	18300	5000	5000	5000	5000	5000	5000	9830	5000	5000	5000	5000	5000	5000		129810
Calidris canutus	7900	3400	3400	3400						3400								21500
1	7900	3400	3400	3400						3400								21500
Calidris ferruginea	10000	14000	10000	14000	14000	4000	14000	14000	10000	10000	4000	4000	4000	4000	4000	4000		138000
1	10000	14000	10000	14000	14000	4000	14000	14000	10000	10000	4000	4000	4000	4000	4000	4000		138000
Calidris minuta	2000	2000	2000	12000	12000	12000	12000	2000	2000	2000	12000	10000	10000	10000	10000	10000		122000
1	2000	2000	2000	12000	12000	12000	12000	2000	2000	2000	12000	10000	10000	10000	10000	10000		122000
Calidris temminckii	600	600	600	20600	20000	20000	20600	600	600	600	20000	20000	20000	20000	20000	20000		204800
1	600	600	600	20600	20000	20000	20600	600	600	600	20000	20000	20000	20000	20000	20000		204800
Casmerodius albus	470	470	470	470	470	3470	3000	3000	3000	3000								17820
1	470	470	470	470	470	3470	3000	3000	3000	3000								17820
Charadrius alexandrinus	660	1070	660	1070	410	410	410	1070	660	660	410							7490
1	660	1070	660	1070	410	410	410	1070	660	660	410							7490
Charadrius dubius	2500	2500	2500	2500	22500	22500	22500	2500	2500	2500	20000	20000	20000	20000	20000	20000		205000
1	2500	2500	2500	2500	22500	22500	22500	2500	2500	2500	20000	20000	20000	20000	20000	20000		205000
Charadrius hiaticula	12630	12630	10000	10000	10000	10000	10000	10000	10000	11900	10000	10000	10000	10000	10000	10000		167160
1	12630	12630	10000	10000	10000	10000	10000	10000	10000	11900	10000	10000	10000	10000	10000	10000		167160
Charadrius leschenaultii		100	100	100	1100	1100					1480	1100	1100	1100	1000	1380		9660
1		100	100	100	1100	1100					1480	1100	1100	1100	1000	1380		9660
Chlidonias hybrida	280	280	280	1280	1000	1000	1280	1280	280	280	1000							8240
1	280	280	280	1280	1000	1000	1280	1280	280	280	1000							8240
Chlidonias niger	7500	7500	7500	7500	7500	7500				7500	7500							60000
1	7500	7500	7500	7500	7500	7500				7500	7500							60000
Ciconia ciconia	930	930	930	4930	4000	4000	4930	930	930	930	4000							27440
1	930	930	930	4930	4000	4000	4930	930	930	930	4000							27440
Ciconia nigra	35	35	35	285	250	250	285	35	35	35	250	250			100	100		1980
1	35	35	35	285	250	250	285	35	35	35	250	250			100	100		1980
Crex crex	160	160	160	76160	76000	76000	76160	76160	160	160	76000	76000	76000	76000	76000			761280
1	160	160	160	76160	76000	76000	76160	76160	160	160	76000	76000	76000	76000	76000			761280
Cygnus olor															2500			2500
1															2500			2500
Egretta garzetta	1300	1880	1880	1880	580	4080	5380	5380	5380	4800	580							33120
1	1300	1880	1880	1880	580	4080	5380	5380	5380	4800	580							33120
Eudromias morinellus	800	800	800	1800	1000						1000	1000						7200
1	800	800	800	1800	1000						1000	1000						7200
Fulica atra	20000	20000	20000	20000	20000	20000	20000	20000	20000	20000	20000							220000
1	20000	20000	20000	20000	20000	20000	20000	20000	20000	20000	20000							220000
Fulica cristata	50																	50
1	50																	50
Gallinago gallinago	20000	40000	20000	40000	40000	20000	40000	40000	40000	20000	20000	20000	20000	20000	20000	20000		440000
1	20000	40000	20000	40000	40000	20000	40000	40000	40000	20000	20000	20000	20000	20000	20000	20000		440000
Gallinago media	350	10350	10350	10350	10000	10000	10350	10350	350	350	10000	10000	10000	10000				112800
1	350	10350	10350	10350	10000	10000	10350	10350	350	350	10000	10000	10000	10000				112800
Gallinula chloropus	20000	20000	20000	20000	20000	30000	30000	30000	30000	30000	20000							270000
1	20000	20000	20000	20000	20000	30000	30000	30000	30000	30000	20000							270000
Gavia arctica	3750																	3750
1	3750																	3750
Glareola nordmanni		2370		2370	2370	2370	2370	2370	2370	2370	2370							21330
1		2370		2370	2370	2370	2370	2370	2370	2370	2370							21330
Glareola pratincola	190	430	190	430	240	3240	490	680	440	440	240							7010
1	190	430	190	430	240	3240	490	680	440	440	240							7010
Grus grus	2400	2400	900	1250	354	350					354	350	350	350				9058
1	2400	2400	900	1250	354	350					354	350	350	350				9058
Grus virgo	1	1			687	687					687							2063
1	1	1			687	687					687							2063
Haematopus ostralegus	10200	10200	10200	10200	1500	1500				10200	1500	1500	1500	1500	1500	1500		63000
1	10200	10200	10200	10200	1500	1500				10200	1500	1500	1500	1500	1500	1500		63000
Himantopus himantopus	770	2770	1270	2770	500	2000	2000	2770	2270	2270	500							19890
1	770	2770	1270	2770	500	2000	2000	2770	2270	2270	500							19890
Ixobrychus minutus	150	150	150	2350	2350	3350	3350	3350	1150	1150	2200							19700
1	150	150	150	2350	2350	3350	3350	3350	1150	1150	2200							19700
Larus armenicus					720						720	720	720					2880
1					720						720	720	720					2880
Larus audouinii	580	580	580	580	580					580								3480
1	580	580	580	580	580					580								3480
Larus cachinnans	7000	7000	7000	27000	20000	20000				7000	20000	20000	20000	20000	20000	20000		215000
1	7000	7000	7000	27000	20000	20000				7000	20000	20000	20000	20000	20000	20000		215000
Larus canus	20000	20000	20000	20000	20000						20000	20000						140000
1	20000	20000	20000	20000	20000						20000	20000						140000
Larus fuscus	9300	9300	9300	9850	550	550		9300	9300	9300	550	550	550	550	550	550		70050
1	9300	9300	9300	9850	550	550		9300	9300	9300	550	550	550	550	550	550		70050
Larus genei	1700	1700	1700	1700	1700													8500
1	1700	1700	1700	1700	1700													8500
Larus ichthyaetus					20000	20000					20000	20000	20000	20000	20000	20000		160000
1					20000	20000					20000	20000	20000	20000	20000	20000		160000
Larus marinus	1800																	1800
1	1800																	1800
Larus melanocephalus	6600	6600	6600	6600	6600					6600	6600							46200
1	6600	6600	6600	6600	6600					6600	6600							46200
Larus minutus	1230	1230	1230	2230	1000						1000							7920
1	1230	1230	1230	2230	1000						1000							7920
Larus ridibundus	20000	20000	20000	33000	13000			20000	20000	20000								166000
1	20000	20000	20000	33000	13000			20000	20000	20000								166000
Limicola falcinellus		630	630	630	630	630					630	630	630	630	630	630		6930
1		630	630	630	630	630					630	630	630	630	630	630		6930
Limosa lapponica	6000	6000	6000	6000			6000	6000	6000	6000								48000
1	6000	6000	6000	6000			6000	6000	6000	6000								48000
Limosa limosa	2170	3470	3000	3000	1300	1300	1300	3000	3000	1700	1300							24540
1	2170	3470	3000	3000	1300	1300	1300	3000	3000	1700	1300							24540
Lymnocryptes minimus	175000	175000	175000	195000	195000	20000	195000	175000	175000	175000	20000	20000	20000	20000	20000	20000		1775000
1	175000	175000	175000	195000	195000	20000	195000	175000	175000	175000	20000	20000	20000	20000	20000	20000		1775000
Marmaronetta angustirostris	40	40	40	40	10		40	40	40	40	10							340
1	40	40	40	40	10		40	40	40	40	10							340
Melanitta nigra	16000																	16000
1	16000																	16000
Mergus serrator	1700																	1700
1	1700																	1700
Netta rufina	500	500	500	320	320						320							2460
1	500	500	500	320	320						320							2460
Numenius arquata	8500	9500	9500	1000	1000	1000	1000	1000	9500	9500	1000	1000	1000	1000	1000	1000		57500
1	8500	9500	9500	1000	1000	1000	1000	1000	9500	9500	1000	1000	1000	1000	1000	1000		57500
Numenius phaeopus	9500	9500	2700	2700				2700	9500	9500								46100
1	9500	9500	2700	2700				2700	9500	9500								46100
Numenius tenuirostris	1	1	1	1	1	1				1	1	1	1	1	1	1		13
1	1	1	1	1	1	1				1	1	1	1	1	1	1		13
Nycticorax nycticorax	790	1990	1990	1990	1200	1200	1200	1990	1990	790	1200							16330
1	790	1990	1990	1990	1200	1200	1200	1990	1990	790	1200							16330
Oxyura leucocephala	25				75						75	75	75	75				400
1	25				75						75	75	75	75				400
Pelecanus crispus					45						45							90
1					45						45							90
Pelecanus onocrotalus					270	2270	2000	600	600	600	270	270	270	270				7420
1					270	2270	2000	600	600	600	270	270	270	270				7420
Phalacrocorax aristotelis	350	300	300	300	300													1550
1	350	300	300	300	300													1550
Phalacrocorax carbo	4020	4000	4000	4000	4000	7500	3500	3500		370	4000							38890
1	4020	4000	4000	4000	4000	7500	3500	3500		370	4000							38890
Phalacrocorax pygmeus				700	700													1400
1				700	700													1400
Phalaropus fulicarius	10000									10000								20000
1	10000									10000								20000
Phalaropus lobatus					20000	20000					20000	20000	20000	20000	20000	20000		160000
1					20000	20000					20000	20000	20000	20000	20000	20000		160000
Philomachus pugnax	12500	32500	12500	32500	32500	20000	32500	32500	12500	12500	20000	20000	20000	20000	20000	20000		352500
1	12500	32500	12500	32500	32500	20000	32500	32500	12500	12500	20000	20000	20000	20000	20000	20000		352500
Phoenicopterus roseus	2025	1325	1325	4325	3000	2750	2400			700	3000	2400	2400	2400	2400	2400		32850
1	2025	1325	1325	4325	3000	2750	2400			700	3000	2400	2400	2400	2400	2400		32850
Platalea leucorodia	230	230	230	230	140	140	120	120	230	295	140							2105
1	230	230	230	230	140	140	120	120	230	295	140							2105
Plegadis falcinellus	570	570	570	570	570	15570	15570	15570	15570	15570	570							81270
1	570	570	570	570	570	15570	15570	15570	15570	15570	570							81270
Pluvialis apricaria	16800	7500	7500	7500	27500						27500							94300
1	16800	7500	7500	7500	27500						27500							94300
Pluvialis squatarola	2500	3400	3400	3400	900	900	3400	3400	2500	2500	900	900	900	900	900	900		31700
1	2500	3400	3400	3400	900	900	3400	3400	2500	2500	900	900	900	900	900	900		31700
Podiceps cristatus	3600	3600	3600	10850	7250	10					7250							36160
1	3600	3600	3600	10850	7250	10					7250							36160
Podiceps nigricollis	2200	2200	2200	2200	2200					2200	2200							15400
1	2200	2200	2200	2200	2200					2200	2200							15400
Porphyrio porphyrio	250	250	250	250	250	20000	250	250	250	250		20000						42250
1	250	250	250	250	250	20000	250	250	250	250		20000						42250
Porzana parva	10000	10000	10000	10000	10000	10000	10000	10000	10000	10000	30000	30000	20000	20000	20000	20000		240000
1	10000	10000	10000	10000	10000	10000	10000	10000	10000	10000	30000	30000	20000	20000	20000	20000		240000
Porzana porzana	10000	10000	10000	20000	10000	10000	20000	10000	10000	10000	10000	10000	10000	10000	10000			170000
1	10000	10000	10000	20000	10000	10000	20000	10000	10000	10000	10000	10000	10000	10000	10000			170000
Porzana pusilla	60	60	60	60	60	310	60	60	60	60	20060	20000	20000	20000	20000	20000		120910
1	60	60	60	60	60	310	60	60	60	60	20060	20000	20000	20000	20000	20000		120910
Rallus aquaticus	10000	10000	10000	10000	10000						10000	10000						70000
1	10000	10000	10000	10000	10000						10000	10000						70000
Recurvirostra avosetta	1200	470	470	470	470	1470	470	470	470	1200	470							7630
1	1200	470	470	470	470	1470	470	470	470	1200	470							7630
Rissa tridactyla	20000	20000	20000							20000								80000
1	20000	20000	20000							20000								80000
Scolopax rusticola	20000	20000	20000	40000	20000						20000							140000
1	20000	20000	20000	40000	20000						20000							140000
Sterna albifrons	490	490	490	1370	880	880	25	25	25	515	880							6070
1	490	490	490	1370	880	880	25	25	25	515	880							6070
Sterna caspia	95	95	95	95	95	95	95	95	625	625	95							2105
1	95	95	95	95	95	95	95	95	625	625	95							2105
Sterna dougallii	55									55								110
1	55									55								110
Sterna hirundo	12900	12900	12900	11000	11000	11000	11000	11000	11000	12900	11000							128600
1	12900	12900	12900	11000	11000	11000	11000	11000	11000	12900	11000							128600
Sterna nilotica	180	180	180	560	380	380	180	180	180	180	380							2960
1	180	180	180	560	380	380	180	180	180	180	380							2960
Sterna paradisaea	21000									21000								42000
1	21000									21000								42000
Sterna sandvicensis	3000	3000	1300	1300	1300	1300				1700	1300							14200
1	3000	3000	1300	1300	1300	1300				1700	1300							14200
Tachybaptus ruficollis	4000	4000	4000	14000	14000	10000	10000	10000	10000	14000	10060	60						104120
1	4000	4000	4000	14000	14000	10000	10000	10000	10000	14000	10060	60						104120
Tadorna ferruginea	30	30	30		200					30								320
1	30	30	30		200					30								320
Tadorna tadorna	750	750	750	750	750						750							4500
1	750	750	750	750	750						750							4500
Tringa erythropus	900	900	900	1900	1900	1900	1900	1900	900	900	1000	1000	1000	1000	1000	1000		20000
1	900	900	900	1900	1900	1900	1900	1900	900	900	1000	1000	1000	1000	1000	1000		20000
Tringa glareola	10500	10500	10500	30500	20000	20000	30500	10500	10500	10500	20000	20000	20000	20000	20000	20000		284000
1	10500	10500	10500	30500	20000	20000	30500	10500	10500	10500	20000	20000	20000	20000	20000	20000		284000
Tringa nebularia	2300	2300	2300	12300	10000	10000	12300	2300	2300	2300	10000	10000	10000	10000	10000	10000		118400
1	2300	2300	2300	12300	10000	10000	12300	2300	2300	2300	10000	10000	10000	10000	10000	10000		118400
Tringa ochropus	17000	17000	17000	17000	17000		17000	17000	17000	17000								153000
1	17000	17000	17000	17000	17000		17000	17000	17000	17000								153000
Tringa stagnatilis	270	1020	270	1020	1020	750	1020	1020	270	270	750	750	750	750	750	750		11430
1	270	1020	270	1020	1020	750	1020	1020	270	270	750	750	750	750	750	750		11430
Tringa totanus	5900	2500	2500	12500	12500	12500	12500	12500	2500	5900	10000	10000	10000	10000	10000	10000		141800
1	5900	2500	2500	12500	12500	12500	12500	12500	2500	5900	10000	10000	10000	10000	10000	10000		141800
Vanellus leucurus					250	250					250	250	250	250	250			1750
1					250	250					250	250	250	250	250			1750
Vanellus spinosus					1000						1000	1000						3000
1					1000						1000	1000						3000
Vanellus vanellus	75000	75000	75000	75000	75000						75000	75000	75000	75000	75000	75000		825000
1	75000	75000	75000	75000	75000						75000	75000	75000	75000	75000	75000		825000
Xenus cinereus				10000	10000	10000					10000	10000	10000	10000	10000	10000		90000
1				10000	10000	10000					10000	10000	10000	10000	10000	10000		90000
(blank)
(blank)
Total	825347	818517	751446	1075226	1029107	647893	815835	708215	592145	684916	801897	556916	494496	493776	485581	401211		11182524

## Sheet: Sheet 3
Addition of 1% Level	Country "i"
Bird species	1	2	3	4	5	6	7	8	9	10	11	12	13	14	15	16	Total general
Actitis hypoleucos	17500	17500	17500	37500	37500	20000	37500	17500	17500	17500	20000	20000	20000	20000	20000	20000	357500
Anas acuta	7500	7500	7500	14500	14500	14500	14500	7500	7500	7500	14500	7000	7000	7000	7000	7000	152500
Anas clypeata	4500	4500	4500	4500	4500		4500	4500	4500	4500						4000	44500
Anas crecca	10600	10600	10600	10600	10600	10600	10600	10600	10600	10600	10600						116600
Anas penelope	3000	3000	3000	3000	3000	3000	3000	3000	3000	3000	3000						33000
Anas platyrhynchos	10000	10000	10000	30000	20000					10000	20000						110000
Anas querquedula	20000	20000	20000	20000	20000	21500	20000	20000	20000	20000	20000						221500
Anas strepera	1100	1100	1100	1100	1100	1100				1100	1100						8800
Anser albifrons					5300												5300
Anser anser	5000	5250	250								2500	2500	2500	2500	2500	2500	25500
Anser erythropus												110					110
Ardea cinerea	2700	4900	4900	4900	2200	2200	4900	4900	4900	2800	2200						41500
Ardea purpurea	120	2320	2320	2320	2200	3080	3080	3200	3200	1000	2200						25040
Ardeola ralloides	40	640	640	640	600	600	640	640	40	40	600						5120
Arenaria interpres	2330	3330	830	1830	1830	1000	1830	1830	830	2330	1000	1000	1000	1000	1000	1000	23970
Aythya ferina	10000	10000	10000	10000	10000	10000	10000	10000	10000	10000	10000						110000
Aythya fuligula	7000	7000	7000	7000	7000	7000	7000	7000	7000	7000	7000						77000
Aythya nyroca	475	475	475	450	450	450	450	450	475	475	450						5075
Botaurus stellaris	65	965	965	900	900	900	900	900	965	65	900						8425
Bubulcus ibis	4100	1300	4100	2300	1000	31000	20000	20000	20000	21300	21000	1000	1000	1000	1000	1000	151100
Calidris alba	1200	2700	2700	2700	1500	1500	1500	2700	2700	1200	1500	1500	1500	1500	1500	1500	29400
Calidris alpina	23380	18300	18300	5000	5000	5000	5000	5000	5000	9830	5000	5000	5000	5000	5000	5000	129810
Calidris canutus	7900	3400	3400	3400						3400							21500
Calidris ferruginea	10000	14000	10000	14000	14000	4000	14000	14000	10000	10000	4000	4000	4000	4000	4000	4000	138000
Calidris minuta	2000	2000	2000	12000	12000	12000	12000	2000	2000	2000	12000	10000	10000	10000	10000	10000	122000
Calidris temminckii	600	600	600	20600	20000	20000	20600	600	600	600	20000	20000	20000	20000	20000	20000	204800
Casmerodius albus	470	470	470	470	470	3470	3000	3000	3000	3000							17820
Charadrius alexandrinus	660	1070	660	1070	410	410	410	1070	660	660	410						7490
Charadrius dubius	2500	2500	2500	2500	22500	22500	22500	2500	2500	2500	20000	20000	20000	20000	20000	20000	205000
Charadrius hiaticula	12630	12630	10000	10000	10000	10000	10000	10000	10000	11900	10000	10000	10000	10000	10000	10000	167160
Charadrius leschenaultii		100	100	100	1100	1100					1480	1100	1100	1100	1000	1380	9660
Chlidonias hybrida	280	280	280	1280	1000	1000	1280	1280	280	280	1000						8240
Chlidonias niger	7500	7500	7500	7500	7500	7500				7500	7500						60000
Ciconia ciconia	930	930	930	4930	4000	4000	4930	930	930	930	4000						27440
Ciconia nigra	35	35	35	285	250	250	285	35	35	35	250	250			100	100	1980
Crex crex	160	160	160	76160	76000	76000	76160	76160	160	160	76000	76000	76000	76000	76000		761280
Cygnus olor															2500		2500
Egretta garzetta	1300	1880	1880	1880	580	4080	5380	5380	5380	4800	580						33120
Eudromias morinellus	800	800	800	1800	1000						1000	1000					7200
Fulica atra	20000	20000	20000	20000	20000	20000	20000	20000	20000	20000	20000						220000
Fulica cristata	50																50
Gallinago gallinago	20000	40000	20000	40000	40000	20000	40000	40000	40000	20000	20000	20000	20000	20000	20000	20000	440000
Gallinago media	350	10350	10350	10350	10000	10000	10350	10350	350	350	10000	10000	10000	10000			112800
Gallinula chloropus	20000	20000	20000	20000	20000	30000	30000	30000	30000	30000	20000						270000
Gavia arctica	3750																3750
Glareola nordmanni		2370		2370	2370	2370	2370	2370	2370	2370	2370						21330
Glareola pratincola	190	430	190	430	240	3240	490	680	440	440	240						7010
Grus grus	2400	2400	900	1250	354	350					354	350	350	350			9058
Grus virgo	1	1			687	687					687						2063
Haematopus ostralegus	10200	10200	10200	10200	1500	1500				10200	1500	1500	1500	1500	1500	1500	63000
Himantopus himantopus	770	2770	1270	2770	500	2000	2000	2770	2270	2270	500						19890
Ixobrychus minutus	150	150	150	2350	2350	3350	3350	3350	1150	1150	2200						19700
Larus armenicus					720						720	720	720				2880
Larus audouinii	580	580	580	580	580					580							3480
Larus cachinnans	7000	7000	7000	27000	20000	20000				7000	20000	20000	20000	20000	20000	20000	215000
Larus canus	20000	20000	20000	20000	20000						20000	20000					140000
Larus fuscus	9300	9300	9300	9850	550	550		9300	9300	9300	550	550	550	550	550	550	70050
Larus genei	1700	1700	1700	1700	1700												8500
Larus ichthyaetus					20000	20000					20000	20000	20000	20000	20000	20000	160000
Larus marinus	1800																1800
Larus melanocephalus	6600	6600	6600	6600	6600					6600	6600						46200
Larus minutus	1230	1230	1230	2230	1000						1000						7920
Larus ridibundus	20000	20000	20000	33000	13000			20000	20000	20000							166000
Limicola falcinellus		630	630	630	630	630					630	630	630	630	630	630	6930
Limosa lapponica	6000	6000	6000	6000			6000	6000	6000	6000							48000
Limosa limosa	2170	3470	3000	3000	1300	1300	1300	3000	3000	1700	1300						24540
Lymnocryptes minimus	175000	175000	175000	195000	195000	20000	195000	175000	175000	175000	20000	20000	20000	20000	20000	20000	1775000
Marmaronetta angustirostris	40	40	40	40	10		40	40	40	40	10						340
Melanitta nigra	16000																16000
Mergus serrator	1700																1700
Netta rufina	500	500	500	320	320						320						2460
Numenius arquata	8500	9500	9500	1000	1000	1000	1000	1000	9500	9500	1000	1000	1000	1000	1000	1000	57500
Numenius phaeopus	9500	9500	2700	2700				2700	9500	9500							46100
Numenius tenuirostris	1	1	1	1	1	1				1	1	1	1	1	1	1	13
Nycticorax nycticorax	790	1990	1990	1990	1200	1200	1200	1990	1990	790	1200						16330
Oxyura leucocephala	25				75						75	75	75	75			400
Pelecanus crispus					45						45						90
Pelecanus onocrotalus					270	2270	2000	600	600	600	270	270	270	270			7420
Phalacrocorax aristotelis	350	300	300	300	300												1550
Phalacrocorax carbo	4020	4000	4000	4000	4000	7500	3500	3500		370	4000						38890
Phalacrocorax pygmeus				700	700												1400
Phalaropus fulicarius	10000									10000							20000
Phalaropus lobatus					20000	20000					20000	20000	20000	20000	20000	20000	160000
Philomachus pugnax	12500	32500	12500	32500	32500	20000	32500	32500	12500	12500	20000	20000	20000	20000	20000	20000	352500
Phoenicopterus roseus	2025	1325	1325	4325	3000	2750	2400			700	3000	2400	2400	2400	2400	2400	32850
Platalea leucorodia	230	230	230	230	140	140	120	120	230	295	140						2105
Plegadis falcinellus	570	570	570	570	570	15570	15570	15570	15570	15570	570						81270
Pluvialis apricaria	16800	7500	7500	7500	27500						27500						94300
Pluvialis squatarola	2500	3400	3400	3400	900	900	3400	3400	2500	2500	900	900	900	900	900	900	31700
Podiceps cristatus	3600	3600	3600	10850	7250	10					7250						36160
Podiceps nigricollis	2200	2200	2200	2200	2200					2200	2200						15400
Porphyrio porphyrio	250	250	250	250	250	20000	250	250	250	250		20000					42250
Porzana parva	10000	10000	10000	10000	10000	10000	10000	10000	10000	10000	30000	30000	20000	20000	20000	20000	240000
Porzana porzana	10000	10000	10000	20000	10000	10000	20000	10000	10000	10000	10000	10000	10000	10000	10000		170000
Porzana pusilla	60	60	60	60	60	310	60	60	60	60	20060	20000	20000	20000	20000	20000	120910
Rallus aquaticus	10000	10000	10000	10000	10000						10000	10000					70000
Recurvirostra avosetta	1200	470	470	470	470	1470	470	470	470	1200	470						7630
Rissa tridactyla	20000	20000	20000							20000							80000
Scolopax rusticola	20000	20000	20000	40000	20000						20000						140000
Sterna albifrons	490	490	490	1370	880	880	25	25	25	515	880						6070
Sterna caspia	95	95	95	95	95	95	95	95	625	625	95						2105
Sterna dougallii	55									55							110
Sterna hirundo	12900	12900	12900	11000	11000	11000	11000	11000	11000	12900	11000						128600
Sterna nilotica	180	180	180	560	380	380	180	180	180	180	380						2960
Sterna paradisaea	21000									21000							42000
Sterna sandvicensis	3000	3000	1300	1300	1300	1300				1700	1300						14200
Tachybaptus ruficollis	4000	4000	4000	14000	14000	10000	10000	10000	10000	14000	10060	60					104120
Tadorna ferruginea	30	30	30		200					30							320
Tadorna tadorna	750	750	750	750	750						750						4500
Tringa erythropus	900	900	900	1900	1900	1900	1900	1900	900	900	1000	1000	1000	1000	1000	1000	20000
Tringa glareola	10500	10500	10500	30500	20000	20000	30500	10500	10500	10500	20000	20000	20000	20000	20000	20000	284000
Tringa nebularia	2300	2300	2300	12300	10000	10000	12300	2300	2300	2300	10000	10000	10000	10000	10000	10000	118400
Tringa ochropus	17000	17000	17000	17000	17000		17000	17000	17000	17000							153000
Tringa stagnatilis	270	1020	270	1020	1020	750	1020	1020	270	270	750	750	750	750	750	750	11430
Tringa totanus	5900	2500	2500	12500	12500	12500	12500	12500	2500	5900	10000	10000	10000	10000	10000	10000	141800
Vanellus leucurus					250	250					250	250	250	250	250		1750
Vanellus spinosus					1000						1000	1000					3000
Vanellus vanellus	75000	75000	75000	75000	75000						75000	75000	75000	75000	75000	75000	825000
Xenus cinereus				10000	10000	10000					10000	10000	10000	10000	10000	10000	90000
Total general	825347	818517	751446	1075226	1029107	647893	815835	708215	592145	684916	801897	556916	494496	493776	485581	401211	11182524

## Sheet: risk PIM
Country "i"	Country	Disease "j"	migratory birds/total birds	PPA	PIM	0.145453	0.212476	RISK		Addition of PIM	Column labels
2	Algeria	7	0.968252	0.15	0.145238	0	0	0		Row labels	7	9	(blank)	Total
2	Algeria	9	0.968252	0.13	0.125873	0	0	0		1	0	0		0
1	Morocco	7	0.972541	0	0	0	0	0		2	0.145238	0.125873		0.271111
1	Morocco	9	0.972541			0	0			3	0.1461	0.1461		0.2922
3	Tunisia	7	0.974001	0.15	0.1461	1	0	1		4	0.257235	0.238181		0.495416
3	Tunisia	9	0.974001	0.15	0.1461	1	0	1		5	0.152498	0		0.152498
4	Lybia	7	0.952723	0.27	0.257235	1	1	2		6	0.0157027	0.0785137		0.0942164
4	Lybia	9	0.952723	0.25	0.238181	1	1	2		7	0	0.108462		0.108462
5	Egipt	7	0.84721	0.18	0.152498	1	0	1		8	0.239695	0.112357		0.352051
5	Egipt	9	0.84721			0	0			9	0	0		0
6	Sudan	7	0.523425	0.03	0.0157027	0	0	0		10	0	0		0
6	Sudan	9	0.523425	0.15	0.0785137	0	0	0		11	0.0282174	0.105815		0.134033
7	Chad	7	0.723082			0	0			12	0.142285	0.101632		0.243917
7	Chad	9	0.723082	0.15	0.108462	0	0	0		13	0	0		0
8	Niger	7	0.749045	0.32	0.239695	1	1	2		14	0	0.0919976		0.0919976
8	Niger	9	0.749045	0.15	0.112357	0	0	0		15	0	0		0
9	Mali	7	0.713541	0	0	0	0	0		16	0	0.0777371		0.0777371
9	Mali	9	0.713541			0	0			(blank)
10	Mauritania	7	0.750047			0	0			Total	1.12697	1.18667		2.31364
10	Mauritania	9	0.750047			0	0
11	Saudi Arabia	7	0.705435	0.04	0.0282174	0	0	0		Addition of RISK	Column labels
11	Saudi Arabia	9	0.705435	0.15	0.105815	0	0	0		Row labels	7	9	(blank)	Total
12	Kuwait	7	0.677547	0.21	0.142285	0	0	0		1	0	0		0
12	Kuwait	9	0.677547	0.15	0.101632	0	0	0		2	1	1		2
13	Barain	7	0.629281	0	0	0	0	0		3	2	1		3
13	Barain	9	0.629281			0	0			4	2	1		3
14	Katar	7	0.613317	0	0	0	0	0		5	2	0		2
14	Katar	9	0.613317	0.15	0.0919976	0	0	0		6	1	0		1
15	UUAAEE	7	0.608404	0	0	0	0	0		7	0	1		1
15	UUAAEE	9	0.608404			0	0			8	1	1		2
16	Oman	7	0.555265	0	0	0	0	0		9	0	0		0
16	Oman	9	0.555265	0.14	0.0777371	0	0	0		10	0	0		0
										11	1	0		1
										12	2	0		2
										13	0	0		0
										14	0	1		1
										15	0	0		0
										16	0	1		1
										(blank)
										Total	12	7		19

## Sheet: risk table
PIM addition	Column labels
Row labels	7	9	Total
1	0	0	0
2	0.145238	0.125873	0.271111
3	0.1461	0	0.1461
4	0.257235	0.114327	0.371562
5	0.152498	0	0.152498
6	0.0157027	0	0.0157027
7	0	0	0
8	0.239695	0	0.239695
9	0	0	0
10	0	0	0
11	0.0282174	0	0.0282174
12	0.0338774	0	0.0338774
13	0	0	0
14	0	0	0
15	0	0	0
16	0	0	0
Total	1.01856	0.2402	1.25876
